# Supplementary material for: GeneGini: Assessment via the Gini Coefficient of Reference “Housekeeping” Genes and Diverse Human Transporter Expression Profiles
Source: Cell Syst. 2018 Feb 28;6(2):230–244.e1. doi: 10.1016/j.cels.2018.01.003 (PMC5840522; doi:10.1016/j.cels.2018.01.003)
Supplement: Table S1. Expression Profiles of the SLC Transporters, Related to Figure 1 [file mmc2.xlsx]

## Sheet: RNA tissues
ENSG	Gene	Uniprot	HPA Adipose tissue (tpm)	HPA Adrenal gland (tpm)	HPA Appendix (tpm)	HPA Bone marrow (tpm)	HPA Bone marrow cancer (tpm)	HPA Breast (tpm)	HPA Breast cancer (tpm)	HPA Cerebral cortex (tpm)	HPA Cervix, uterine (tpm)	HPA Colon (tpm)	HPA Colorectal cancer (tpm)	HPA Duodenum (tpm)	HPA Endocrinepancreas (tpm)	HPA Endometrial cancer (tpm)	HPA Endometrium 1 (tpm)	HPA Endothelium (tpm)	HPA Epididymis (tpm)	HPA Esophagus (tpm)	HPA Exocrinepancreas (tpm)	HPA Fallopian tube (tpm)	HPA Gallbladder (tpm)	HPA Glioma (tpm)	HPA Heart muscle (tpm)	HPA Kidney (tpm)	HPA Liver (tpm)	HPA Liver cancer (tpm)	HPA Lung (tpm)	HPA Lung cancer (tpm)	HPA Lymph node (tpm)	HPA Melanoma (tpm)	HPA Melanomametastasis (tpm)	HPA Myocyte (tpm)	HPA Ovarian cancer (tpm)	HPA Ovary (tpm)	HPA Pancreas (tpm)	HPA Pancreatic cancer (tpm)	HPA Parathyroid gland (tpm)	HPA Placenta (tpm)	HPA Prostate (tpm)	HPA Prostate cancer (tpm)	HPA Rectum (tpm)	HPA Renal cancer (tpm)	HPA Salivary gland (tpm)	HPA Seminal vesicle (tpm)	HPA Skeletal muscle (tpm)	HPA Skin 1 (tpm)	HPA Skin cancer (tpm)
ENSG00000101276	SLC52A3	Q9NQ40	1.61	0.1	1.51	0	0.04	2.88	6.82	1.53	3.14	9.48	10.38	13.32	0.25	9.59	2.43	0.19	1.78	2.4	1.3	2.55	3.13	1.76	0.94	5.7	0.04	1.76	1.53	4.62	0.31	2.16	0.5	0	6.66	0.83	0.33	5.83	0.46	4.89	12.02	11.03	6.55	8.53	2.32	5.18	0.18	0.85	3.42
ENSG00000088836	SLC4A11	Q8NBS3	0.92	3.02	0.85	0.25	0.04	3.59	2.87	2.97	14.36	0.33	7	0.13	0.95	17.72	0.62	0.32	3.14	7.91	0.6	2.28	1.85	1.68	0.22	11.1	0.07	1.99	1.45	6.39	1.74	5.7	1.03	1.27	50.88	0.21	0.03	7.73	0.9	0.33	3.04	1.95	0.38	3.28	19.35	8.85	1.27	6.65	6.05
ENSG00000089057	SLC23A2	Q9UGH3	10.13	98.62	11.42	5.08	5.75	9.93	7.58	59.53	15.95	5.54	6.4	6.65	37.5	6.34	20.41	15.17	10.55	6.29	14.2	25.99	16.06	39.37	5.15	8.12	16.98	18.4	14.79	11.25	12.25	41.96	26.09	7.14	16.26	47.42	2.12	13.02	30.78	11.68	17.87	16.39	6.93	11.6	2.36	14.31	1.15	13.57	15.73
ENSG00000185052	SLC24A3	Q9HC58	11.33	4.23	5.6	0.92	1.19	6.06	7.13	20.09	26.98	5.87	6.36	4.14	1.87	5.92	47.49	0.03	30.09	23.2	1.09	28.66	20.91	7.68	0.84	1.29	0.39	3.8	8.46	2.34	1.24	3.35	2.04	2.16	3.67	17.97	0.17	10	16.46	4.47	17.49	6.99	6.15	2.18	2.15	24.65	14.49	8.64	11.55
ENSG00000101438	SLC32A1	Q9H598	0.01	0.04	0.02	0.16	0.03	0	0.01	15.94	0	0.02	0.01	0	0.03	0	0	0	0	0	0	0.1	0.01	1	0	0.01	0	0.01	0	0.01	0.02	0.04	0.01	0.01	0.32	0	0.01	0.01	0	0	0	0.01	0	0	0	0	0	0	0
ENSG00000124140	SLC12A5	Q9H2X9	0.32	12.05	1.28	0.26	1.32	0.73	3.22	94.59	1.76	1.04	0.95	1.07	10.81	6	0.75	0.45	1.14	0.18	3.25	0.85	1.14	14.02	1.04	0.23	0.55	3.95	2.33	2.89	2.68	2.42	4.93	0.5	14.47	1	0.51	2.55	0.52	3.09	0.52	1.35	1.19	4.03	0.31	0.94	0.15	0.43	1.87
ENSG00000080189	SLC35C2	Q9NQQ7	16.96	26.3	24.35	18.34	44.12	18.31	27.84	21.92	26.03	18.14	31.29	22.47	21.65	35.56	24.11	4.37	22.35	24.24	25.22	36.7	29.58	31.42	8.79	10.72	8.84	29.4	25.13	27.57	28.89	30.79	29.39	22.53	48.33	22.8	5.41	24.91	26.2	29.32	24.5	23.67	12.94	27.33	13.66	21.65	5.12	30.01	24.41
ENSG00000158296	SLC13A3	Q8WWT9	1.31	2.06	0.98	0.14	0.07	2.41	4.19	10.39	2.68	0.75	10.8	0.33	1.3	4.59	3.17	0.14	1.65	1.06	3.87	4	2.96	4.43	0.69	428.68	11.57	43.52	2.26	3.5	0.68	4.35	4.58	1.06	5.06	5.62	1.92	2.55	0.52	60.62	9.57	18.74	0.59	20.87	2.11	1.18	0.35	2.73	3.68
ENSG00000197496	SLC2A10	O95528	7	5.67	4.65	0.74	1	18.92	30.75	3.8	28.47	12.65	11.46	5.47	3.39	15.32	12.85	11	10.22	4.9	8.05	15.61	15.66	15.22	3.2	3.13	14.81	26.17	10.14	9.36	1.99	5.71	5.27	13.8	13.06	11.9	3.36	16.09	39.76	15.93	46.71	53.8	17.27	2.32	6.4	13.43	0.54	2.35	8.48
ENSG00000197818	SLC9A8	Q9Y2E8	6.13	7.87	9.91	13.24	8.36	5.59	6.9	7.97	6.85	5.51	8.05	5.96	6.2	6.84	5.47	3.14	4.59	6.98	7.31	7.84	7.62	9.5	2.54	4.41	2.61	6.28	7.68	7.64	8.14	8.13	6.19	5.77	8.21	4.39	1.14	7.57	10.35	5.47	7.65	6.96	5.71	6.59	2.8	5.93	3.12	5.15	4.87
ENSG00000101187	SLCO4A1	Q96BD0	7.02	2.07	2.53	0.81	0.33	3.15	1.92	2.12	1.92	2.24	15.46	1.28	1.28	2.84	2.84	0.97	0.44	10.6	4.06	1.49	2.88	5.07	1.5	5.02	0.38	0.93	2.31	15.42	2.43	12.97	4.42	0.28	3.15	0.55	0.37	8.72	8	6.53	0.4	0.47	1.91	1.64	3.65	1.37	0.25	7.83	10.99
ENSG00000101194	SLC17A9	Q9BYT1	1.35	0.45	7.79	7.32	19.29	0.37	3.85	0.22	2.39	3.29	8.51	5.68	0.52	3.41	1.29	0.42	0.34	0.94	0.33	0.87	2.08	0.96	0.37	0.25	4.28	15.61	1.84	5.06	6.18	2.74	11.65	3.25	5.08	1.45	0.08	9.24	0.21	2.41	0.6	0.45	3.49	3.17	0.49	0.89	0.1	0.56	2.78
ENSG00000169100	SLC25A6	P12236	215.12	239.83	184.73	171.1	209.09	141.77	151.92	151.25	129.91	169.48	212.4	294.56	144.43	274.29	187.93	82.85	63.21	116.84	183.32	166.17	119.35	95.59	66.9	160.06	25.68	141.67	128.49	176.21	188.45	206.26	156.99	169.34	237.93	291.48	79.45	153.23	157.36	131.99	156.68	181.71	101.01	276.11	196.55	163.46	26.55	138.23	121.96
ENSG00000065923	SLC9A7	Q96T83	0.58	6.76	3.34	2.44	4.12	7.3	7.3	14.49	2.27	0.73	3.1	1.37	5.65	4.74	1.54	3.43	3.49	1.27	5.7	3	2.6	7.76	0.72	2.67	1.52	3.28	2.16	5.68	7.57	1.81	2.9	12.63	6.41	5.72	0.74	6.11	12.92	1.69	7.59	11.26	1.21	4.37	2.49	2.95	1.55	2.68	3.35
ENSG00000017483	SLC38A5	Q8WUX1	4.17	2.35	18.16	33.88	10.7	2.25	5.42	33.12	14.43	13.17	58.37	13.79	4.34	8.92	7.05	0.27	3.49	8.57	18.95	7.83	5.77	25.58	1.44	1.17	0.28	2.72	20.93	9.37	10.22	9.31	77.68	35.78	11.14	6.54	50.04	23.58	0.99	1.65	5.55	2.82	18.3	3.97	3.66	12.2	0.24	25.34	118.15
ENSG00000102100	SLC35A2	P78381	14.28	13.75	17.84	10	10.53	18.42	45.57	13.81	28.21	28.88	46.88	17.6	29.73	41.9	14.98	25.8	33.72	18.5	25.37	44.18	23.71	27.1	6.1	19.04	10.11	23.68	21	41.41	12.05	23.12	37.27	23.89	51.19	7.4	5.91	36.12	35.04	25.17	26.15	35.12	30.75	29.17	8.31	18.18	2.5	18.71	28.57
ENSG00000165349	SLC7A3	Q8WY07	0.04	0.06	0.16	0.6	0	0.65	0.63	1.19	1.77	0.11	0.03	0.12	0	0.77	7.81	0.03	1.62	0.49	0.02	2.67	0.18	1.37	0.01	0.03	0.01	0.02	0.11	0.15	0.38	0.01	0.03	0	0.2	1.23	0.01	1.21	0.03	0.02	9.69	3.11	0.06	0	0.07	7.43	0.01	0	0.97
ENSG00000147100	SLC16A2	P36021	18.5	37.52	8.99	0.06	0.21	7.64	18.15	22.31	16.11	3.96	3.56	5.15	4.7	8.27	20.6	11.96	10.99	4.47	3.97	17.11	20.68	13.16	7.82	16.74	41.99	20.4	8.78	5.19	2.07	7.54	3.65	27.36	3.91	24.82	1.16	13.9	34.9	20.23	17.15	7.29	5.17	4.4	2.76	14.4	1.21	3.72	9.82
ENSG00000269743	SLC25A53	Q5H9E4	0.22	0.4	1.49	0.3	0.25	0.34	0.4	2.61	0.36	0.27	0.32	0.5	5.51	0.72	0.5	0.45	0.29	0.15	0.9	0.35	0.61	3.2	0.23	0.17	0.09	0.28	0.36	0.37	2.19	0.54	0.81	0.35	0.29	0.56	0.12	0.82	0.16	0.19	0.44	0.3	0.51	0.47	0.09	0.26	0.05	0.32	0.47
ENSG00000268104	SLC6A14	Q9UN76	0.09	0.09	3.24	0.09	0.04	9.21	1.12	0.16	11.07	1.52	13.8	0.99	0.92	6.23	0.42	0.05	0.07	0.77	6.9	0.42	1.39	0.1	0.02	0.08	0.03	11.91	23.96	25.36	0.1	2.83	0.07	0.04	0.48	0.05	0.02	19.73	0.07	0.1	1.52	2.46	0.85	0.06	8.93	1.95	0.02	2.11	1.35
ENSG00000077713	SLC25A43	Q8WUT9	9.72	2.97	8.71	0.95	1.71	10	13.12	2.31	7.59	12.14	17.49	13.02	4.64	7.06	7.05	18.47	2.93	20.65	3.64	5.53	5.94	9.6	2.26	7.02	4.83	10.29	13.18	17.32	5.49	12.93	10.23	8.62	7.75	6.33	1.04	12.55	5.75	10.23	6.15	5.85	14.99	14.25	4.18	5.56	0.26	16.38	18.88
ENSG00000005022	SLC25A5	P05141	171.78	160.79	251.37	168.04	155.93	204.03	306.43	162.08	135.53	475.75	551.41	791.02	231.66	246.07	154.13	289.55	79.39	327.87	329.71	143.98	164.82	194.11	122.72	522.5	178.47	262.72	207.43	279.88	305.54	399.54	314.97	187.87	296.3	92.76	121.29	244.64	211.06	202.28	140.32	161.28	577.56	488.06	113.73	149.64	9.88	213.97	315.55
ENSG00000102078	SLC25A14	O95258	2.22	7.4	3.04	1.67	2.21	4.16	5.84	20.54	4.25	2.42	4.5	1.39	11.39	5.05	6.74	8.04	7.81	2.91	5.04	9.43	4.49	13.31	3.09	3.35	1.34	2.47	4.3	2.74	3.28	3.84	3.89	7.73	6.37	4.95	0.57	3.77	5.21	3.22	5.44	5.58	2.74	2.78	1.45	5.39	0.83	3.53	5.76
ENSG00000198689	SLC9A6	Q92581	7.09	12.49	9.24	5.3	4.3	5.88	5.69	76.17	9.67	7.19	8.28	9.35	15.01	9.35	12.46	12.99	8.85	8.44	9.12	10.04	9.91	25.07	7.04	8.39	3.06	6.92	11.89	9.34	8.49	12.55	7.03	10.29	10.66	10.86	0.82	9.73	17.37	7.63	6.95	4.5	7.92	6.96	2.57	8.34	3.15	10.01	17.56
ENSG00000130821	SLC6A8	P48029	33.55	38.56	12.61	23.34	1.71	6.7	22.73	83.73	12.54	45.65	38.2	56.61	16.19	34.1	28.79	11.57	16.29	35.64	17.63	25.69	52.06	143.08	62.88	46.22	0.89	9.81	5.81	119.01	2.23	164.93	36.63	22.49	62.54	4.01	2.71	27.5	41.44	54	29.52	25.79	36.22	150.31	24.15	53.02	51.01	56.02	17.06
ENSG00000126903	SLC10A3	P09131	17.31	18.49	18.23	21.19	20.3	10.31	18.41	7.24	22.73	13.42	17.87	14.33	15.01	25.27	22.74	7.06	22.05	26.55	15.66	24.93	33.26	14.78	11.31	8.58	2.61	16.95	25.17	33.77	17.27	20.61	17.73	22.46	32.47	28.16	4.53	25.91	12.17	30.16	18.22	12.84	9.2	20.66	5.63	22.11	3.5	30.67	27.14
ENSG00000139508	SLC46A3	Q7Z3Q1	15.95	14.13	14.87	1.92	2.54	13.27	16.48	8.09	22.12	21.26	16.87	50.22	14.12	9.79	9.64	2.79	14.82	4.69	13.43	12.46	39.55	10.15	9.27	20.45	52.09	32.51	17.93	9.93	19.54	10.11	10.74	9	7.52	5.16	1.48	23.51	12.27	14.25	11.04	5.09	21.86	47.54	1.87	14.13	2.57	5.43	12.96
ENSG00000139514	SLC7A1	P30825	7.33	6.2	14.96	7.09	4.45	9.49	19.64	35.21	12.71	10.1	28.45	10.65	47.05	28.09	10.99	29.63	12.21	42.03	29.5	11.86	7.27	23.96	3.7	4.89	0.51	6.5	5.38	22.6	10.21	22.78	22.49	38.15	15.55	2.63	6.47	15.27	4.64	4.39	11.52	17.68	8.27	11.3	6.64	12.92	0.59	20.24	50.15
ENSG00000102743	SLC25A15	Q9Y619	3.38	2.31	7.38	3.91	2.47	7.79	12.53	6.49	4.8	7.1	16.36	46.15	5.49	10.16	7.09	7.57	3.12	4.39	7.49	6.82	8.3	8.75	2.33	7.48	49.64	26.85	4.11	9.81	6.46	9.26	9.07	9.29	7.26	4.99	14.17	7.03	5.29	5.76	6.56	7.43	9.17	7.68	1.77	5.14	2.46	4.31	6.27
ENSG00000174032	SLC25A30	Q5SVS4	10.61	13.24	8.22	6.85	7.66	10.96	11.37	5.71	14.51	5.56	6.72	4.45	8.63	11.09	15.35	31.98	8.15	7.85	6.91	10.54	11.88	8.14	43.16	43.29	16.14	21.78	11.61	9.52	9.63	18.37	9.57	6.52	13.11	22.52	1.16	9.78	6.14	6.3	21.98	21.12	6.74	27.51	3.68	17.67	30.46	6.83	9.03
ENSG00000088386	SLC15A1	P46059	0.31	0.18	0.87	0.53	0.56	1.72	1.4	0.33	1.45	2.15	2.58	157.77	2.66	6.73	9.22	0.14	7.36	2.61	10.35	0.4	68.1	0.52	0.06	3.45	7.87	24.45	0.35	5.32	0.6	13.21	0.3	0.43	2.11	0.25	1.09	14.58	24.43	0.41	2.77	2.89	3.16	3.81	0.21	0.92	0.37	27.98	15.38
ENSG00000125255	SLC10A2	Q12908	0.01	0.01	0.02	0.32	0.14	0	0.02	0.02	0	0.13	0.01	21.61	0.04	0.01	0.03	0	0.11	0	0.04	0	0.94	0.01	0	15.36	0.01	0.04	0.2	0.03	0.1	0.03	0.02	0.02	0.06	0.01	0	0.54	0	0.01	0	0.01	0.05	3.23	0	0	0.01	0.2	0
ENSG00000182902	SLC25A18	Q9H1K4	14.03	1.28	0.52	0.07	0.07	2.01	2.86	74.74	0.58	0.38	0.23	0.31	0.42	0.41	0.96	0.51	0.44	0.41	0.25	1.17	1.47	18.42	0.79	0.97	25.29	14.88	0.61	0.56	0.4	1.04	0.85	0.45	0.37	1	0.13	0.65	1	0.32	5.76	4.66	0.35	1.31	0.22	1.23	0.51	0.26	4.68
ENSG00000100075	SLC25A1	P53007	109.95	54.97	30.2	8.77	12.69	30.08	61.06	30.55	45.5	50.7	54.43	115.93	47.18	39.12	35.13	15.08	19.24	27.68	36.06	41.99	33.59	34.5	9.9	60	54.4	123.59	36.16	70.84	24.53	62.32	49.19	36.17	54.36	40.3	8.54	39.94	48.46	39.05	62.2	55.86	36.88	67.66	17.9	42.02	2.57	37.11	36.67
ENSG00000099960	SLC7A4	O43246	1.19	2.86	0.3	0	0	0.72	0.36	5.28	2.53	1.2	1.73	1.14	2.15	1.09	0.92	0	0.52	6.06	0.26	1.59	2.01	0.74	0.48	0.13	0.06	0.33	1.31	0.51	0.37	3.68	1.32	7.01	4.46	0.14	0.04	1.88	0	4.77	3.9	2.77	0.99	0.09	0.41	4.6	0.15	1.45	0.46
ENSG00000133460	SLC2A11	Q9BYW1	1.66	3.52	2.32	0.8	1.23	2.67	2.68	6.46	1.89	1.19	1.74	1.26	2.37	3.48	4.48	1.14	3.97	0.84	1	2.7	2.14	2.74	1.98	7.83	0.79	2	1.85	2.14	3.29	6.5	2.94	4.05	2.72	2.75	0.96	2.36	10.74	3.89	4.23	3.33	2.34	6.24	0.96	4.19	2.03	1.63	2.87
ENSG00000100036	SLC35E4	Q6ICL7	1.87	1.09	1.89	0.96	0.44	0.94	1.73	5.12	1.07	2.6	4.83	1.02	1.22	2.43	1.9	1.92	1.53	1.3	1.25	1.72	1.68	2.84	0.75	0.65	0.11	1.61	1.06	2.71	0.86	3.88	4.13	3.47	2.21	1.03	0.35	3.55	1.83	0.63	1.53	0.71	1.85	2.22	0.31	1.77	3.74	3.88	1.94
ENSG00000100170	SLC5A1	P13866	0.12	0.02	5.42	0.05	0.09	10.93	2.48	0.12	18.12	9.76	26.11	518.93	8.46	4.99	0.98	0	4.16	5.39	4.24	1.72	40.37	0.08	22.3	6.99	0.69	13.1	3.33	11.19	0.47	3.98	0.04	0.05	5.79	0.02	0.34	35.6	0.03	0.06	5.24	5.72	10.42	4.01	2.82	3.24	0.13	11.46	1.95
ENSG00000100191	SLC5A4	Q9NY91	0.89	0.19	0.15	0.09	0.01	0.46	0.24	0.22	1.59	0.15	0.15	18.55	1	0.16	1.49	0.26	0.37	0.31	0.1	1.27	0.98	0.5	0.29	0.45	0.12	0.64	2.36	0.38	0.28	51.86	0.45	0	0.4	0.24	0.08	0.89	0.66	0.15	1	0.55	0.13	0.76	0.11	0.45	0.07	0.41	0.51
ENSG00000100156	SLC16A8	O95907	1.84	2.17	0.62	0.65	1.03	1.22	3.08	3.35	2.04	0.54	0.64	0.48	0.29	3.72	1.88	0.03	4.84	0.92	0.12	3.5	2.84	4.94	1.22	0.52	0.19	3.84	1.05	2.6	0.97	7.51	2.46	0.74	2.55	0.99	0.31	1.61	2.01	0.74	5.77	4.7	0.48	1.12	2.78	1.93	0.52	3.23	5.65
ENSG00000100372	SLC25A17	O43808	8.03	16.32	7.34	1.95	2.57	17.42	18.95	11.9	14.05	6.19	9.25	5.62	21.8	14.11	19.74	13.76	22.13	7	12.89	17.89	9.05	20.61	2.32	13.92	8.54	11.13	9.81	13.44	10.94	27.07	17.77	13.07	11.04	24.03	1.58	10.06	18.23	14.07	16.88	33.84	7.95	11.03	4.41	8.05	1.33	11.09	20.21
ENSG00000148482	SLC39A12	Q504Y0	0.22	0.09	0.09	0	0	0.89	0.2	25.4	0.01	0.05	0.02	0.02	0.13	0.16	0.02	0.02	0	0.01	0.03	0.02	0.04	9.17	0.03	0.02	0.01	0.04	0.1	0.05	0.03	0.19	0.09	0	0.01	0	0.03	0.03	0	0.17	0.05	0.02	0.14	0.03	0.03	0.05	0	0	0.03
ENSG00000187714	SLC18A3	Q16572	0	0.02	0.43	0	0	0	0.23	0.01	0	0.07	0.01	0.17	0.13	0.13	0	0	0	0	0.03	0	0.02	1.11	0.02	0	0	0.01	0	0.07	0	0.01	0	0	2.19	0	0	0.05	0	0.68	0	0.01	0.03	0.32	0.02	0.08	0	0	0.1
ENSG00000165449	SLC16A9	Q7RTY1	1.39	199.53	1.66	1.08	0.13	2.11	2.59	18.22	28.89	12.53	4.22	0.48	15.4	12.02	26.77	0.12	6.31	10.39	2.6	35.42	5.08	10.86	2.17	199.21	1.27	2.66	1.71	4.43	2.15	0.51	0.46	1.49	13.07	41.89	0.65	1.95	47.39	0.2	12.5	9.8	18.51	6.95	0.93	14.11	0.23	0.16	4.13
ENSG00000122912	SLC25A16	P16260	11.07	4.87	3.01	2.45	2.52	5.53	5.32	6.19	3.31	3.44	3.21	4.13	6.4	3.92	6.05	2.61	4.22	3	4.37	3.05	3.91	4.45	1.82	6.17	6	4.25	4.25	4.32	3.34	4.96	3.12	5.37	4.07	3.06	0.85	3.89	4.89	4.26	13.72	16.69	3.44	6.19	1.91	4.07	1.79	3.78	5.07
ENSG00000198246	SLC29A3	Q9BZD2	3.75	2.53	6.81	0.92	1.51	4.44	8.78	8.32	7.23	4.56	7.12	3.24	2.11	8.23	8.07	3.78	3.36	2.3	5.45	9.68	7.95	6.6	1.38	2.3	3.13	6.54	11.78	10.94	9.37	6.94	6.88	2.9	16.21	13.27	0.98	9.92	7.13	18.72	5.79	4.57	4.4	10.46	2.43	4.59	0.16	2.07	5.21
ENSG00000152779	SLC16A12		1.66	3.39	0.33	0.07	0.07	1.91	1	0.41	14.03	0.34	0.17	0.23	13.6	6.28	2.47	0.11	62.51	0.37	6.27	6.87	0.33	0.49	3.36	93.63	1.05	5.11	3.4	0.81	0.22	0.34	0.21	0.4	0.92	1.26	2.19	2.94	0.21	16.98	0.89	0.34	0.4	22.38	0.11	20.03	0.59	0.45	0.68
ENSG00000176273	SLC35G1	Q2M3R5	1.1	0.85	1.68	0.3	0.14	1.14	0.88	0.4	0.89	7.72	4.54	88.41	1.59	2.62	1.75	2.1	1.16	1.21	3.08	0.85	1.23	0.71	1.4	0.7	2.43	3.54	1.52	4.19	1.11	4	4.46	2.11	1.54	1.47	2.57	6.15	1.8	1.57	1.45	1.52	7.97	0.55	0.83	1.38	0.12	2.23	4.13
ENSG00000155287	SLC25A28	Q96A46	43.38	53.42	46.25	54.45	46.06	40.5	32.45	43.35	39.29	29.33	33.6	24.48	28.44	33.5	48.08	14.33	56	31.34	21.51	48.82	39.86	29.48	19.05	25.93	20.7	27.58	50.91	37.3	48.58	34.96	32.12	19.98	29.07	47.58	7.44	38.41	54.15	40.64	47.31	43.13	38.25	28.3	18.88	63.89	15.39	56.1	53.59
ENSG00000138111	TMEM180	Q14CX5	1.72	1.65	2.99	2.65	3.7	1.55	2.66	8.6	1.08	2.78	4.49	2.76	2.48	3.2	3.05	1.08	1.11	1.25	0.81	1.64	2.54	3.6	0.8	0.96	1.08	3.66	8.42	7.09	2.82	4.55	6.38	0.63	4.37	0.77	0.45	5.05	2.21	2.55	1.58	1.32	2.42	2.71	0.6	1.03	0.56	8.86	3.47
ENSG00000165646	SLC18A2	Q05940	0.94	19.18	1.3	1.52	2.91	2.27	1.75	0.58	43.26	2.23	0.8	1.56	19.28	1.32	4.12	0.32	2.62	2.81	2.75	0.73	5.74	0.28	0.29	0.79	0.77	0.25	10.36	0.91	0.69	1.69	0.64	0.31	1.31	11.19	0.18	2.43	0.69	0.29	13.36	4.96	3.59	0.43	0.24	1.81	0.28	7.27	2.07
ENSG00000137266	SLC22A23	A1A5C7	8.51	2.83	6.74	6.55	0.69	8.66	9.21	20.03	5.1	20.04	9.61	22.92	4	7.49	6.27	8.58	15.01	17.62	9.34	19.65	8.41	19.04	1.52	7.89	3.75	14.3	13.44	18.58	5.48	8.86	2.63	4.21	7.61	3.16	3.52	6.08	25.14	13.3	23.48	25.65	17.65	7.77	3.4	4.09	2.34	19.99	11.76
ENSG00000124786	SLC35B3	Q9H1N7	15.54	15.96	20.66	3.74	5.09	21.07	25.02	13.24	25.25	30.56	27.4	21.38	18.53	23.96	22.19	33.87	62.26	13.94	17.83	20.85	30.91	21.81	6.79	20.5	13.41	21.36	18.39	20.68	20.53	26.98	13.77	21.37	23.54	11.37	4.21	23.44	32.91	29.61	23.43	23.69	34.22	17.47	8.29	31.24	2.2	19.91	25.91
ENSG00000146039	SLC17A4	Q9Y2C5	0.05	0.01	1.29	0.03	0.13	0.02	0.03	0.04	0.03	20.83	5.67	29.44	0.56	0.03	0.05	0	0.03	0.03	1.04	0.01	25.56	0.07	0.02	3.67	22.47	30.06	0.01	0.12	0.07	0.03	0.03	0.01	0.05	0.03	4.22	4.49	0.11	0.22	0.07	0.16	29.43	11	0.02	0.06	0.01	0.03	0.02
ENSG00000124568	SLC17A1	Q14916	0.06	0	0	0	0	0	0.01	0.24	0	0.24	0.15	0.03	0.32	0	0.01	0	0.14	0.02	0.18	0.01	0.25	0.02	0	173.12	25.23	11.61	0.14	0.03	0.01	0.01	0	0	0.04	0.09	0.07	0.14	0	0	0.04	0.01	0.2	4.51	0	0.28	0	0	0.06
ENSG00000124564	SLC17A3	O00476	0.03	0.47	0.06	0.01	0	0.01	0	0.04	0	0.06	0.03	0	0.13	0.09	0.04	0.06	0.05	0	0.04	0.1	0.12	0.2	0.02	167.25	18.57	6.09	0.13	0.07	0.09	0	0.05	0	0.14	0.3	0	0.11	0	0.01	0.03	0.04	0.09	53.8	0	0.32	0	0.02	0.03
ENSG00000112337	SLC17A2	O00624	0	0	0	0	0	0	0.02	0	0	0	0	0	0.08	0	0	0	0	0	0.01	0	0	0	0	0.48	40.92	15.7	0	0.03	0	0.04	0	0.06	0	0	0	0.01	0	0.01	0.01	0.02	0.01	0.66	0	0	0	0	0
ENSG00000204385	SLC44A4	Q53GD3	0.12	1.85	1.34	0.3	0.03	1.38	5.31	0.08	11.88	29.32	17.51	36.07	2.55	3	3.45	0	0.96	0.41	8.55	24.58	10.26	0.03	0	5.94	0.01	0.8	4.36	3.7	0.07	0.05	0.01	0.01	1.12	0.13	0.54	9.48	0	1.68	30.14	46.55	12.2	0.19	0.32	1.87	0	0.04	0.06
ENSG00000112473	SLC39A7	Q92504	9.51	13.44	12.41	2.9	2.72	10.57	22.06	8.51	24.87	14.55	16.41	12.9	23.72	21.92	15.36	25.29	13.88	6.36	19.18	12.45	14.91	16.91	7.99	9.94	6.73	19.15	13.21	25.2	6.88	17.48	11.38	19.91	15.83	7.47	3.28	17.01	40.27	21.21	25.06	31.37	17.94	13.43	7.95	18.19	1.31	5.59	12.92
ENSG00000112053	SLC26A8	Q96RN1	0.22	0.06	0.55	2.85	4.6	0.12	0.11	0.97	0.04	0.14	0.16	0	0.01	0.05	0.03	0.09	0.04	0	0	0.17	0.14	0.06	0	0.02	0.03	0.04	0.1	0.07	0	0.03	0.05	0.01	0.02	0	0.04	0.04	0.34	0.1	0.04	0.01	0	0.01	0.04	0.26	0	0	0.03
ENSG00000137409	MTCH1	Q9NZJ7	132.68	234.69	135.15	116.35	76.05	112.68	138.48	388.73	166.62	94.31	126.19	98.12	182.12	217.28	151.82	145.23	367.56	99.73	147.37	238.84	152.19	167.22	104.25	105.35	39.39	100.89	169.26	132.7	107.14	176.61	121.23	125.35	219.24	154.37	25.85	144.89	172	147.2	188.14	157.08	104.96	112.62	54.71	264.66	25.82	157.54	121.84
ENSG00000137204	SLC22A7	Q9Y694	0.03	0	0.06	0.02	0.07	0	0.06	0.44	0.14	0.1	0.02	0.54	0.1	0.01	0	0	0	0	0.04	0.07	0	0.04	0.27	50.14	167.47	49.98	0	0.02	0.18	0.01	0.09	0.04	0.02	0.03	0	0.03	0	0.03	0.11	0.03	0.02	0.55	0	0.53	0	0.31	0.15
ENSG00000112759	SLC29A1	Q99808	81.3	125.19	30.09	30.92	21.6	60.27	79.2	24.55	37.64	21.92	47.22	13.58	86.79	42.28	61.8	155.45	19.2	27.17	37.67	55.76	66.95	37.32	85.04	19.65	29	77.47	49.63	57.69	28.34	199.99	79.31	105.78	38.95	15.91	18.84	57.08	31.36	81.14	25.07	16.22	19.74	198.86	15.56	26.41	51.48	56.51	44.51
ENSG00000157593	SLC35B2	Q8TB61	21.68	30.85	26.84	11.3	11.91	29.54	49.45	34.64	32.18	26.53	49.15	19.58	43.95	71.6	35.56	33.02	35.35	17.09	49.26	41.06	45.87	59.69	17.18	26.22	15.4	44.4	29.45	59.33	24.05	96.22	33.94	48.53	49.39	24.96	8.75	45.2	58.07	34.35	36.01	44.96	31.23	132.46	19.18	37.38	5.89	20.86	32.67
ENSG00000153291	SLC25A27	O95847	21.96	26.82	8.32	0.98	0.93	32.44	11.23	63.37	11.6	11.32	21.79	6.91	14.74	19.02	65.95	1.61	83.88	11.33	3.7	30.42	31.44	37.12	10.2	12.78	8.89	9.13	21.25	6.43	6.92	36.34	11.16	9.64	19.23	66.11	2.32	13.63	55.52	4.42	62.38	63.12	17.59	14.42	9.21	32.81	6.14	48.67	30.91
ENSG00000112077	RHAG	Q02094	0.28	0.14	0.04	73.9	8.28	0.15	0.01	0	0.11	0.14	0.01	0.12	0.03	0	0.06	0	0.05	0.13	0.03	0.12	0.1	0	0.57	0.03	0.1	0.06	0.04	0.02	0.06	0.07	0	0	0	0.08	0.04	0.1	0	3.08	0.1	0.11	0.25	0	0.09	0.96	0	0.08	0.13
ENSG00000119899	SLC17A5	Q9NRA2	11.21	13.59	8.66	4.15	3.58	16.67	16.76	11.35	15.87	19.96	16.75	16.57	26.99	14.93	15.46	23.16	51.65	9.04	13.54	8.33	16.01	12.75	5.2	31.94	8.87	18.02	18.97	15.77	5.85	14.21	11.57	15.36	11.07	4.82	2.38	21.17	640.53	29.68	26.35	41.28	23.59	23.49	12.08	19.94	1.55	8.17	9.27
ENSG00000164414	SLC35A1	P78382	19.06	32.44	22.22	8.1	18.38	38.56	34.67	23.26	40.91	41.06	29.6	19.97	18.05	17.76	41.24	51.34	26.63	15.01	13.95	32.78	31.47	26.27	11.08	22.28	16.89	19.33	57.84	25.24	21.26	24.17	17.45	13.27	16.45	28.77	2.89	30.34	30.41	28.7	59.98	73.05	52.8	17.74	13.79	22.5	4.58	30.05	31.64
ENSG00000004809	SLC22A16	Q86VW1	0.42	0.07	0.99	13.01	13.94	0.06	0.21	0.04	0.41	0.09	0.08	0.02	0.22	0.34	1.35	0.18	0.05	0.09	0.04	0.1	0.22	0.06	0.06	0.06	0.06	0.2	0.22	0.17	0.06	0.15	0.2	0	0.22	0.05	0	0.3	16.12	0.71	0.12	0.4	0.07	0.03	0.02	0.05	0	0.03	0.19
ENSG00000112394	SLC16A10	Q8TF71	4.09	6.2	5.7	0.72	0.44	1.13	3.43	1.79	1.07	1.54	3.39	12.43	2.8	5.25	1.06	0.59	2.02	1.05	6.37	0.82	2.85	5.64	1.26	13.03	7.85	4.65	4.31	4.02	1.36	6.41	4.54	0.6	1.31	1.55	7.93	9.84	20.43	38.26	2.56	1.94	2.43	5.95	1.91	0.59	7.1	22.51	2.78
ENSG00000173214	KIAA1919	Q5TF39	1.12	1.86	2.07	0.97	1.21	2.29	1.65	1.48	2.52	1.22	1.77	2.84	1.93	4.03	2.17	1.62	3.55	1.19	1.57	2.16	1.7	1.84	0.47	2.37	1.05	2.05	1.52	2.13	1.85	1.51	1.59	1.85	2.76	1	0.16	2.21	2.67	5.01	1.81	1.71	1.73	3.36	0.54	1.91	0.6	2.96	1.76
ENSG00000196376	SLC35F1	Q5T1Q4	1.62	1.66	1.27	0.02	0.02	0.24	0.22	45.61	0.82	1.17	0.31	0.51	0.39	0.22	2.11	0.02	3.73	0.7	0.3	0.64	0.95	31.8	1.97	0.59	0.04	0.33	0.24	0.15	0.09	0.96	0.22	0.04	0.08	0.41	0.08	0.48	0.11	0.07	1.7	0.97	1.11	0.52	0.26	1.89	0.08	0.59	0.57
ENSG00000146409	SLC18B1	Q6NT16	14.19	12.32	11.92	4.55	1.53	17.41	13.41	37.66	17.23	12.79	13.81	19.6	11.25	27.27	14.94	5.15	11.68	13.75	17.36	20.6	23.55	39.29	3.51	15.85	3.79	10.32	11.61	16.41	12.49	33.78	14.9	2.07	15.87	11.36	2.15	16.08	25.21	28.82	10.48	8.47	16.15	27.62	6.95	8.59	2.61	16.56	20.15
ENSG00000146411	SLC2A12	Q8TD20	0.37	1.42	0.4	0	0	1.51	0.95	5.07	2.95	0.95	4.26	8.69	5.78	5.46	15.78	1.02	2.59	7.8	1.3	4.94	4.75	3.53	7.88	6.79	4.07	2.53	5.08	1.93	0.11	0.84	0.05	1.53	3.16	1.68	0.26	3.27	1.38	2.63	38.86	60.14	1.35	5.19	2.41	13.96	1.56	2.97	1.25
ENSG00000182747	SLC35D3	Q5M8T2	0.01	1.28	0.11	0.17	0.04	0.01	0.03	0.09	0	0.09	2.93	0.13	2.74	0.21	0	0	0	0.01	0.5	0.01	0.02	0.05	0.02	0	0	0	0.64	0.01	0	0.03	0	0.24	0.03	0.01	0.05	0.59	0	0.01	0.16	0.08	0.12	0.01	0.02	0.01	0	0.05	0.05
ENSG00000175003	SLC22A1	O15245	0.14	0.32	0.3	0.31	0.13	0.26	0.13	0.15	0.08	0.14	0.25	0	0.27	0.41	0.32	0.01	0.19	0.06	0.19	0.2	1.14	0.19	0.01	0.96	286.81	28.51	0.17	0.38	0.3	0.4	0.44	0.52	0.28	0.18	0.1	0.15	0.1	0.1	0.23	0.35	0.15	0.4	0.13	0.21	0.28	0.43	1.83
ENSG00000112499	SLC22A2	O15244	0.04	0.02	0	0.05	0.02	0.08	0.02	0.64	0.04	0.13	0.21	0.22	0.07	1.21	0.23	0	0.1	0.08	0.13	0.05	0.58	0.12	0.02	149.21	0.09	0.02	0.02	0.09	0.12	0.04	0.04	0.02	0.07	0.03	0.02	0.07	0.02	0.83	0.3	0.11	0.09	19.49	0.07	1.8	0.02	0.1	0.15
ENSG00000146477	SLC22A3	O75751	12.28	19.4	5.17	0.03	0.03	3.3	0.89	3.73	19.07	3.37	11.81	1.71	0.83	22.47	19.19	0.01	32.24	5.89	3.1	19.45	16.89	3.47	1.02	7.56	21.7	18.1	24.03	16.04	17.48	3.85	9.73	0.23	0.66	17.15	0.11	8.53	0.66	61.03	65.19	48.14	2.74	7.53	20.3	70.01	5.66	9.78	9.56
ENSG00000112494	UNC93A	Q86WB7	0.01	0	0.02	0	0	0.96	0.11	0	0.06	0.29	2.97	9.99	0	4.39	0.5	0	2.05	5.65	0.02	1.87	1.41	0.02	0	1.34	7.17	17.56	0	0.54	0.03	6.88	0	0.01	1.05	0.04	0	0.53	0	0	0.31	0.26	0.57	0.01	0.02	0.02	0	17.91	1.49
ENSG00000141873	SLC39A3	Q9BRY0	21.68	27.05	20.72	29.03	32.89	19.67	34.73	48.94	29.46	18.55	25.23	17.96	35.9	30.17	27.79	10.69	36.5	19.15	30.97	37.54	24.2	45.65	12.18	13.25	11.51	28.51	22.26	32.47	22.09	44.5	27.42	29.96	23.65	14.88	4.06	22.12	44.15	17.85	27.37	27.65	16.1	22.44	9.41	25.01	6.67	16.44	27.61
ENSG00000161091	MFSD12	Q6NUT3	19.56	19.54	33.86	21.43	26.61	10.81	35.54	32.97	13.16	11.42	25.93	15.69	23.85	48.6	21.4	6.05	19.79	10.59	26.55	28.47	15.35	27.17	4.78	42.01	5.71	35.45	21.91	45.52	23.84	203.34	54.71	28.51	32.7	6.62	5.01	34.04	31	26.56	15.28	20.35	8.63	32.33	13	17.92	2.68	64.23	27.1
ENSG00000181240	SLC25A41	Q8N5S1	0	0.05	0	0	0	0.09	0.08	1.08	0.08	0.1	0.01	0.09	0	0	0.07	0	0	0.4	0.04	0.13	0.12	0.44	0.18	0.03	0.01	0.18	0.05	0.08	0.07	0	0.07	0.03	0.39	0	0	0	0.12	0	0.09	0.02	0.06	0	0.05	0.27	0.11	0.31	0
ENSG00000125648	SLC25A23	Q9BV35	30.56	35.43	16.51	0.55	1.15	16.29	18.47	141.8	37.59	49.23	25.69	41.04	22.02	21.92	45.1	21.57	29.13	73.21	24.81	53.55	33.82	58.4	49.98	39.97	14.58	29.63	36.69	31.82	10.92	43.82	23.75	19.22	47.46	39.44	4.55	20.85	78.88	6.74	46.39	38.48	55.18	52.75	31.44	56.11	31.36	30.84	24.5
ENSG00000129353	SLC44A2	Q8IWA5	84.16	34.99	60.19	42.44	37.44	58.45	114.47	101.16	84.61	58.02	44.53	26.83	17.74	84.26	58.97	103.43	42.62	82.62	38.53	94.48	86.69	89.95	49.8	67.72	9.08	48.24	146.5	84.04	87.51	35.23	37.49	146.43	92.3	33.17	8.6	70.74	79.06	224.33	67.66	58.42	54.17	53.9	21.92	90.95	41.56	76.12	54.27
ENSG00000105143	SLC1A6	P48664	0.24	0.3	0.4	0.63	0.53	0.7	1.04	16.29	0.32	0.28	0.45	0.37	0.23	0.54	0.87	0.08	3.74	0.17	0.2	0.54	0.4	2	0.14	0.22	0.21	0.33	0.45	0.45	0.36	3.35	0.42	0.41	0.54	0.44	0.13	0.46	0.65	1.15	0.85	0.6	0.46	0.46	0.2	0.86	0.11	8.96	9.23
ENSG00000127526	SLC35E1	Q96K37	14.17	8.18	11.23	6.16	6.55	12.01	21.33	15.27	15.22	8.65	9.85	9.24	15.49	13.74	9.73	8.72	7.62	10.77	18.67	12.68	11.59	15.58	6.74	8.47	3.66	13.29	15.51	20.3	9.73	14	11.01	14.05	18.95	10.46	2.98	14.6	29.29	11.35	19.8	25.65	7.5	18.28	6.68	15.18	7.09	12.82	12.4
ENSG00000130304	SLC27A1	Q6PCB7	14.44	15.43	6.08	0.9	2.03	8.41	9.01	19.18	14.12	3.09	3.23	3.7	3.31	12.34	11.06	1.03	3.11	5.19	3.91	19.69	12.27	14.38	11.66	3.93	1.49	8.46	10.71	8.62	5.06	23.64	13.01	7.29	17.47	23.38	2.63	11.19	34.4	8.89	12.81	9.74	1.92	19.34	10.57	14.33	8.26	14.05	7.72
ENSG00000105641	SLC5A5	Q92911	0.12	0.09	0.31	0.24	0.3	0.25	0.36	0.43	8.37	0.1	0.1	0.1	0.12	0.32	0.42	0.03	0.23	0.14	0.06	0.1	0.26	0.13	0.05	0.07	0.05	0.2	0.29	1.15	0.44	0.2	0.24	0.16	1.88	0.1	0.01	0.26	0.12	0.1	0.13	0.13	0.12	0.07	28.57	0.07	0.18	0.45	0.24
ENSG00000181035	SLC25A42	Q86VD7	5.24	6.87	6.15	5.37	3.8	4.19	3.75	15.44	9.56	4.32	2.06	5.67	8.18	3.9	10.63	1.83	4.73	4.5	2.82	11.16	5.75	7.13	6.04	28.76	23.06	26.1	7.72	5.37	10.86	4.47	5.09	5.03	8.87	16.21	1.54	3.49	9.41	4	10.68	14.8	2.82	11.73	3.95	7.73	10.89	5.94	4.28
ENSG00000021488	SLC7A9	P82251	0.13	0.07	0.17	0.02	0.01	0.17	0.14	0.29	0.17	0.11	1.94	81.24	0.05	0.21	0.52	0	1.73	0.11	0.03	0.25	0.28	0.53	0	69.65	8.94	9.77	0.11	0.76	0.2	0.19	0.18	0.06	0.53	0.3	0.02	2.93	0	0.15	0.59	0.23	0.19	2.85	0.02	0.33	0.02	0.28	0.32
ENSG00000130876	SLC7A10	Q9NS82	31.55	0.05	0.28	0.05	0.02	0.83	0.17	6.61	0	0.16	0.06	0	0	0	0	0	0	0	0	0	0.05	1.03	0.14	0.23	0	0.57	0.02	0.06	0.26	0.29	0.25	0	2.82	0	0.04	0.03	0	0.29	0.03	0.01	0.05	0	0.35	0	0	0.11	0.18
ENSG00000105281	SLC1A5	Q15758	109.27	16.66	41.45	37.05	15.04	53.64	61.72	5.05	85.22	50.63	92.7	16.75	16.45	72.76	33.42	65.95	117.48	51.95	32.49	53.65	57.52	22.39	6.82	34.35	4.31	28.25	46.16	109.25	30.77	53.77	70.31	83.23	63.54	41.28	15.45	67.09	2.6	66.78	116.14	128.62	47.08	27.64	38.29	107.25	1.43	23.29	42.72
ENSG00000118160	SLC8A2	Q9UPR5	0.31	3.48	0.16	0.03	0.03	0.03	0.09	68.46	0.09	0.88	0.13	0.33	11.81	0.28	6.28	0	0.13	1.3	2.16	1.77	0.26	3.57	0.05	0.05	0.01	0.03	0.07	0.03	0.01	0.18	0.04	0.02	0.99	0.04	1.75	1.65	0.01	0.14	0.67	0.4	0.45	0.06	0.1	3.97	0.01	0.09	0.05
ENSG00000063127	SLC6A16	Q9GZN6	2.23	1.59	4.18	3.29	3.14	2.04	2.9	1.82	1.81	1.11	0.77	1.34	0.63	2.22	4.02	4.46	2.86	2.01	1.28	4.65	4.14	4.22	0.97	2.45	2.52	2.61	4.13	2.13	9	3.23	5.32	8.61	2.04	4.92	0.67	2.31	3.21	4.98	3.58	1.94	1.4	4.32	0.7	4.14	0.25	2.83	3.39
ENSG00000104888	SLC17A7	Q9P2U7	3.29	0.65	0.28	0.02	0.02	2.13	0.38	586.2	1.09	0.92	0.16	0.47	0.63	0.17	1	0.1	0.76	1.13	0.25	1.41	1.42	29.93	0.75	0.47	0.07	0.25	0.4	0.45	1.14	1.87	1.08	0.17	2.08	0.14	0.04	1.12	0.2	0.21	0.27	0.05	0.64	0.18	0.21	0.48	0.46	2.01	1.41
ENSG00000083807	SLC27A5	Q9Y2P5	4.46	8.56	4.58	2.3	2.86	7.81	7.11	12.64	7.66	2.64	7.27	2.67	7.95	5.32	5.08	2.31	3.59	4.56	3.45	14.41	4.59	14.53	2.76	6.59	335.88	92.92	3.48	8.13	5.01	8.7	9.55	4.08	9.62	5.01	1.59	3.49	3.98	2.34	6.52	8.92	1.75	4.6	4.38	5.75	1.66	3.61	3.4
ENSG00000165794	SLC39A2	Q9NP94	0.11	0.02	0.15	0.01	0.01	2.59	1.21	0.1	2.3	2.01	3.81	0	0.02	0.93	0.52	0	0.2	19.09	0.02	0.93	0.68	0.08	0.06	0.03	0.09	0.2	0.14	0.28	0.07	8.54	0.09	0.01	0.22	0.02	0	0.09	1.13	0.41	20.5	10.76	1.49	0.08	1.74	46.39	0.08	34.24	5
ENSG00000155465	SLC7A7	Q9UM01	17.44	11.64	50.97	11.49	8.29	8.01	13.68	6.99	10.84	13.63	23.82	102.08	3.37	26.09	8.65	30.25	2.4	4.06	6.28	12.15	26.27	24.07	3.5	279.79	7.92	15.56	74.86	31.5	31.26	17.63	45.42	20.95	15.47	2.47	1.1	51.26	159.05	25.04	4.77	2.87	16.41	37.45	1.4	4.05	0.71	1.78	6.96
ENSG00000092068	SLC7A8	Q9UHI5	29.55	20.26	10.58	1.02	0.58	24.01	43.37	18.96	48.03	13.29	24.84	39.2	157.05	24.82	35.9	3.64	5.81	38.15	25.1	64.49	29.38	14.59	5.1	131.55	3.89	5.89	20.82	29.23	5.21	40.66	29.75	1.37	23.9	55	4.33	23.23	1066.43	23.3	62.33	78.91	15.96	33.93	6.41	51.06	5.39	13.97	152.71
ENSG00000092096	SLC22A17	Q8WUG5	7.7	37.98	5.78	0.4	0.2	8.97	9.87	229.27	19.75	5.46	1.88	5.25	77.53	5.85	14.44	2.16	16.21	4.34	19.15	17.78	11.66	58.54	8.23	10.58	0.77	3.64	7.27	8.33	4.51	3.05	4.93	8.26	4.88	15.04	3.95	12.46	22.54	7.66	38.61	18.98	3.19	11.14	10.89	37.45	0.65	8.67	8.33
ENSG00000183032	SLC25A21	Q9BQT8	1.1	1.69	0.6	3.97	0.13	1.35	1.67	1.72	1.31	0.67	0.51	0.89	1.65	0.84	3.3	1.48	0.98	1.42	2.34	2.34	1.29	0.16	1.04	2.03	0.27	0.64	1.47	1.94	0.24	0.34	0.68	0.69	0.95	3.72	0.68	0.68	2.86	0.5	3.18	3.4	0.67	0.87	0.84	1.41	0.31	0.59	0.93
ENSG00000151812	SLC35F4	A4IF30	0	0	0	0	0	0.01	0.05	0.47	0.44	0.02	0	0.04	1.93	0.18	0.31	0.01	0.86	0	0.37	0.05	0.2	0.65	0	0.26	0	0.05	0.01	0.02	0	0.03	0	0	0	0.09	0	0.34	0	0	1.91	0.63	0.02	0.09	0.01	4.92	0	0	0.23
ENSG00000139974	SLC38A6	Q8IZM9	7.8	6.97	6.37	1.81	2.09	9.14	9.32	3.68	7.35	4.77	7.3	2.94	5.21	8.36	8.16	13.17	15.92	3.46	3.34	8.19	15.15	10.69	1.56	11.8	3.14	9.9	12.34	14.8	8.2	17.44	15.52	12.02	8.96	5.22	0.44	12.86	24.34	13.15	7.77	8.74	7.24	10.88	2.41	5.22	0.62	3.42	10.63
ENSG00000100652	SLC10A1	Q14973	0.1	0.09	0.13	0.26	0.42	0.11	0.09	0.16	0.05	0.23	0.12	0.09	0.04	0.08	0.16	0.02	0.23	0.13	0.02	0.23	0.54	0.05	0.01	0.21	212.15	48.18	0.11	0.07	0.07	0.12	0.08	0.08	0.04	0.06	0.02	0.08	0.1	0.1	0.14	0.11	0.16	0.04	0.01	0.35	0.04	0.15	0.28
ENSG00000100678	SLC8A3	P57103	0.13	1.76	0.55	0.2	0.12	0.27	0.14	16.37	0.71	0.33	0.1	0.34	2.32	0.22	0.36	0.01	0.32	0.38	0.82	0.18	0.77	12.91	0.35	0.04	0.02	0.14	0.94	0.15	0.32	0.12	0.14	15.4	0.04	0	0.05	0.53	0.04	0.14	0.58	0.18	0.34	0.05	0.01	0.23	6.13	0.14	0.53
ENSG00000119686	FLVCR2	Q9UPI3	6.01	13.25	13.46	3.35	0.75	2.35	4.45	5.68	3.34	8.3	4.84	18.07	0.43	7.95	1.72	3.47	1.76	3.33	0.71	1.25	5.62	5.95	0.96	12.04	7.14	15.07	24.06	13.42	5.92	5.74	7.28	33.6	4.01	2.31	0.12	9.53	2.13	14.83	2.92	2.55	7.88	7.59	5.52	2.43	1.17	5.14	2.22
ENSG00000140090	SLC24A4	Q8NFF2	0.72	0.4	2.1	2.43	3.61	0.2	0.17	7.18	0.13	0.26	0.2	0.25	0.06	0.35	0.22	0.03	0.29	0.23	0.04	0.16	1	2	0.12	0.08	0.09	0.2	1.24	0.24	1.27	6.2	0.83	0.14	0.17	0.38	0.03	0.35	0.13	0.55	0.25	0.14	0.32	0.36	0.08	0.5	0.33	0.25	0.38
ENSG00000197119	SLC25A29	Q8N8R3	9.94	19.66	7.28	8.42	16.77	17.77	32.15	20.64	26.76	5.83	10.07	8.34	12.95	29.25	22.07	11.61	44.31	10	12.72	50.7	18.9	13.74	7.63	12.77	2.75	19.28	22.33	12.34	8.96	11.37	8.99	10.75	30.3	17.84	1.67	13.11	11.29	9.27	25.98	26.55	6.02	14.22	13.71	17.68	3.27	24.18	10.83
ENSG00000140107	SLC25A47	Q6Q0C1	0.03	0.04	0.16	0.05	0	0.01	0.17	0	0	0.05	0.07	0.61	0.03	0.03	0.03	0	0.12	0	0.05	0.04	0.04	0.03	0	0.35	101.07	48.99	0.04	0.04	0.02	0.04	0.02	0.01	0.02	0	0	0.07	0	0.04	0.02	0.04	0.04	0	0.01	0.02	0	0	0.06
ENSG00000141437	SLC25A52		0.05	0.05	0	0.01	0.02	0.13	0.05	0	0.07	0.01	0.01	0.12	0.13	0.02	0.08	0	0.05	0	0.04	0.04	0	0.16	0.01	0.05	0.15	0.07	0.03	0.04	0.01	0.03	0.06	0.03	0.11	0.02	0	0.01	0.06	0.02	0.12	0.07	0.03	0.08	0.01	0.07	0.09	0.13	0
ENSG00000132874	SLC14A2	Q15849	1.71	1.09	0.43	0.45	0.37	0.37	0.37	1.08	0.22	0.26	0.27	0.43	0.2	0.35	0.36	0.11	0.91	0.22	0.13	0.32	0.42	0.57	0.11	4.06	0.15	0.23	0.38	1.61	0.33	0.36	0.28	0.26	0.3	0.24	0.04	0.29	0.9	0.32	0.77	0.58	0.26	0.34	0.13	0.3	0.11	0.61	0.54
ENSG00000141469	SLC14A1	Q13336	2.27	2.32	1.87	9.97	1.65	3.31	0.89	18.24	3.03	1.28	1.79	1.65	2.88	16.44	0.94	0.09	1.29	0.57	0.52	0.61	17.57	27.78	7.04	13.36	0.6	0.65	6.83	0.6	3.28	1.49	1.16	5.09	9.88	0.54	0.23	2.68	0.99	2.53	132.2	65.98	1.66	2	1.13	4.36	1.41	0.69	2.54
ENSG00000205639	MFSD2B	A6NFX1	0.05	0	0.05	7.24	0.99	0.05	0.07	0.01	0.08	0.06	0.02	0.11	0.04	0.02	0.16	0	0.2	0.02	0.01	0.09	0.1	0.09	0.01	0.01	0.01	0.05	0.12	0.05	0.01	0.27	0.1	0.09	0	0	0	0.05	0	0.77	0.09	0.04	0.04	0	0.04	0	0.06	0.07	0
ENSG00000213699	SLC35F6	Q8N357	15.9	14.54	9.99	3.04	2.03	9.12	27.16	16.05	16.58	7.81	12.49	7.03	17.1	24.33	12.76	9.38	8.92	18.23	14.76	12.61	10.82	21.76	6.24	10.04	4.65	19.25	13.54	23.4	7.11	20.89	18.71	12.23	13.92	6.48	1.75	17.48	12.8	13.19	15.2	15.24	6.35	38.14	3.3	11.4	1.57	24.87	11.11
ENSG00000138074	SLC5A6	Q9Y289	47.4	8.21	20.38	12.24	7.56	38.02	96.48	17.04	9.15	13.39	49.09	22.37	11.24	19.16	15.37	11.79	82.2	9.35	12	14.19	11.94	28.77	3.31	7.43	10.7	62.66	9.13	24.68	16.53	31.58	40.41	11.28	19.45	10.69	1.9	15.03	15.09	56.22	11.91	11.95	15.27	16.18	4.74	16.38	2.79	11.17	31.52
ENSG00000115194	SLC30A3	Q99726	0.1	0.89	0.16	0.05	0.02	0.04	0.12	36.72	0.08	0.09	0.12	0	0	0.03	0.08	4.23	65.28	0.03	0.04	0.55	0	2.48	3.45	0.01	0.01	1.93	0.13	1.01	0.61	0.13	0.13	0.23	0.06	0.08	0	0.1	0.3	0.03	0.25	0.03	0.04	0.44	0	0.91	0	0	2.2
ENSG00000152683	SLC30A6	Q6NXT4	11.64	11.95	11.9	2.76	4.04	12.57	16.88	9.07	15.72	10.1	14.11	8.99	14.46	14.8	15.39	22.16	9.09	9.96	15.4	13	14.38	17.39	5.41	12.57	5.78	11.8	12.61	18.05	11.46	12.75	10.87	15.01	14.76	11.2	2.19	13.01	15.96	17.47	14.17	14.02	11.31	9.64	3.29	10.9	2.73	9.65	13.67
ENSG00000183023	SLC8A1	P32418	7.03	5.45	10.18	1.3	0.45	2.01	2.22	14.5	7.25	5.32	3.15	5.18	4.12	3.43	32.64	0.86	6.8	6.72	0.64	9.34	10.33	9.81	79.53	18.86	1.63	3.11	8.7	3.97	3.74	2.44	4.14	4.68	3.86	3.17	0.4	7.75	1.87	15.98	30.01	9.13	5.6	6.89	0.4	38.21	0.11	1.61	0.89
ENSG00000138079	SLC3A1	Q07837	0.61	0.5	1.77	0.52	0.72	0.69	33.25	1.6	0.4	18.71	22.24	118.01	13.07	2.68	2.67	0.14	4.27	0.24	56.22	1.18	81.04	0.6	0.21	649.83	14.42	14.84	0.46	0.56	0.66	0.49	0.58	0.63	1.07	0.76	46.5	58.85	0.85	0.46	1.63	2.07	19.48	207.09	0.17	1.09	0.38	0.84	0.86
ENSG00000115902	SLC1A4	P43007	5.22	27.45	12.44	8.52	7.97	17.36	43.15	79.39	21.37	9.48	15.72	6.34	21.61	10.2	21.3	25.48	9.78	7.74	14.68	7.73	6.17	20.16	3.68	1.81	2.82	17.72	7.28	30.41	12.59	45.48	14.29	22.22	6.09	16.06	4.99	8.57	9.93	9.41	15.62	21.13	9.45	7.5	1.65	9.69	13.52	22.01	67.95
ENSG00000188687	SLC4A5	Q9BY07	0.54	0.48	1.34	0.7	0.97	1.54	1.04	1.19	1.35	0.47	0.38	0.46	0.67	1.74	1.42	0.4	1.27	0.66	0.47	2.51	1.16	1.76	0.59	0.82	0.22	0.9	3.41	1.03	1.31	1.64	0.78	1.78	1.25	1.27	0.18	1.29	3.16	0.7	1.16	0.93	0.68	1.68	0.32	1.37	0.31	3.79	2.74
ENSG00000180251	SLC9A4	Q6AI14	0.13	0.19	0.37	0.75	0.35	0.94	0.34	0.39	0.74	0.2	0.27	2.16	0.14	0.49	0.4	0.06	0.47	1.83	0.14	0.41	2.02	0.37	0.37	9.59	0.08	0.23	0.29	0.33	0.77	0.27	0.27	0.48	1.79	0.28	0.02	0.51	0.37	0.37	0.38	0.2	0.28	0.86	0.66	0.97	0.6	0.71	0.5
ENSG00000115616	SLC9A2	Q9UBY0	0.07	0.27	2.93	0.01	0.01	2	1.22	1.31	2.22	20.91	5.81	6.82	0.05	0.76	0.29	0	5	0.42	0.05	0.64	1.9	0.23	0.02	6.01	0.01	0.17	0.28	0.75	0.14	0.27	0.01	0.08	4.67	0.01	0.01	1.28	0.74	0.02	9.59	16.2	23.73	5.43	2.25	3.1	2.32	0.48	1.41
ENSG00000135953	MFSD9	Q8NBP5	3.52	3.28	4.67	3.92	3.84	3.51	3.35	2.26	5.68	7.31	7.43	10.18	4.37	6.92	3.53	3.24	3.93	4.25	6.01	3.24	4.37	4.23	1.16	5.26	3.59	5.95	3.69	5.91	4.08	5.76	3.97	2.17	4.35	3.19	1.63	5.09	8.06	4.2	4.66	5.55	7.38	3.64	2.38	4.55	0.43	3.6	5.82
ENSG00000115665	SLC5A7	Q9GZV3	0.15	0.96	0.75	0	0	0.12	0.05	0.17	1.19	0.5	0.05	0.77	0.01	0	0.26	0	0.2	0.35	0.26	0.14	0.21	0	0.28	0.36	0.05	0.03	0.45	0.6	0.02	0.01	0.02	0	0.01	0.31	0.04	0.2	0.03	0.01	0.18	0.09	0.85	0.04	0.14	1.69	0.01	0.01	0.06
ENSG00000144136	SLC20A1	Q8WUM9	24.74	13.87	45.1	44.83	20.73	16.9	39.68	37.07	14.43	51.97	34.65	14.47	19.87	32.37	19.6	49.76	9.84	9.01	20.57	10.24	41.35	59.83	5.91	14.29	24.8	32.31	22.13	54.95	41.86	101.16	69.72	94.68	23.54	6.28	6.38	70.48	11.87	40.5	15.37	15.4	23.95	34.48	2.02	12.56	2.57	7.01	41.56
ENSG00000115084	SLC35F5	Q8WV83	15.34	47.41	12.8	4.89	6.23	21.62	24.56	12.83	21.86	20.96	23.27	19.96	19.07	21.01	24.07	32.87	16.21	19.51	23.51	20.42	27.11	25.82	13.15	30.46	11.94	17.85	19.85	28.19	13.01	22.98	24.89	40.51	21.05	21.09	4.97	26.51	44.11	25.84	26.03	31.72	23.43	20.5	6.36	14.06	4.89	23.83	15.01
ENSG00000144290	SLC4A10	Q6U841	0.07	2.65	1.02	0.13	0.01	0.28	0.22	57.71	0.19	1.9	0.19	0.33	23.47	0.07	0.08	0.03	1.61	0.04	3.14	1.04	0.69	6.74	0.01	0.05	0.12	0.23	0.17	0.08	0.13	0.07	0.26	0.04	0.05	0.01	0.32	1.43	0.02	0.07	0.46	0.15	1.47	0.44	0	0.1	0.01	0.04	0.06
ENSG00000169507	SLC38A11	Q08AI6	2.15	5.35	2.04	0.12	0.04	0.62	2.36	3.26	3.87	1.51	1.53	6.18	0.65	0.89	2.88	0.01	47.11	1.17	0.53	0.92	28.35	5.12	0.39	8.9	1.4	2.36	0.45	0.23	2.46	19.94	0.74	0.05	0.31	0.43	0.39	3.03	3.14	0.53	16.01	25.12	3.04	6.25	0.24	23.36	0.31	0.29	3.4
ENSG00000115840	SLC25A12	O75746	11.16	12.62	13.48	2.67	3.95	17.21	15.5	40.59	23.05	13.08	10.56	6.16	21.98	9.26	19.3	13.14	12.41	19.61	6.38	15.47	13.6	19.07	49.84	17.35	1.02	3.51	11.24	12.33	12.55	17.73	9.39	10.21	10.85	18.05	0.98	11.74	39.18	9.48	25.67	14.5	16.85	11.26	9.67	30.24	55.38	13.55	17.21
ENSG00000138449	SLC40A1	Q9NP59	64.87	346.69	66.95	27.59	20.65	119.11	320.52	16.38	224.78	120.25	120.73	289.64	43.11	281.9	152.81	150.38	71.09	33.22	89.97	324.06	224.97	49.1	39.4	80.77	123.55	137.51	177.87	52.26	181.87	45.6	44.46	15.08	178.87	376.34	10.84	105.95	63.81	339.84	60.06	37.67	141.82	105.33	23.51	71.85	21.82	12.11	24.28
ENSG00000151690	MFSD6	Q6ZSS7	22.59	53.04	17.52	4.99	6.39	27.28	27.03	79.25	33.83	32.43	31.38	20.55	47.11	25.03	18.11	9.61	41.35	45.08	39.93	31.96	24.93	33.11	12.22	12.01	1.38	12.04	39.97	41.54	17.36	38.84	16.64	6.29	25.37	4.33	3.58	25.99	66.78	12.55	36.66	28.1	32.82	15.96	13.14	46.18	2.26	34.97	30.78
ENSG00000196950	SLC39A10	Q9ULF5	8.76	13.14	8.7	2.88	3.95	8.42	15.84	78	15.94	4.22	13.06	4.02	8.33	14.83	17.63	16.37	4.03	4.05	7.87	15.17	13.55	29.46	2.8	9.38	1.05	9.13	10.78	20.25	9.49	11.61	9.12	16.9	21.74	9.64	0.98	14.98	9.72	18.01	27.63	30.53	4.76	8.24	1.56	9.46	0.38	7.63	13.72
ENSG00000018280	SLC11A1	P49279	3.7	2.29	9.38	3.68	2.98	0.48	1.29	1.74	0.44	0.3	2.49	0.22	0.26	2.62	0.44	0.16	0.34	0.34	0.32	0.61	1.57	5.96	0.21	0.34	0.39	0.98	13.25	4.51	0.31	0.77	2.95	0.11	1.77	0.29	0.25	7.37	0.29	3.67	0.61	0.53	0.16	1.42	0.17	0.49	0.23	0.12	0.63
ENSG00000213901	SLC23A3	Q6PIS1	0.4	0.41	1.27	0.07	0.28	0.56	1.01	0.13	0.52	3.2	2.34	9.01	0.15	0.93	1.78	0.83	0.75	0.49	0.08	0.79	0.86	0.37	0.14	52.76	1.21	0.6	0.87	1.3	0.9	1.3	3.53	0.24	1.57	0.54	0.12	1.86	1.81	1.59	1.17	1.01	1.78	12.93	0.37	0.89	0.07	2.52	1.65
ENSG00000114923	SLC4A3	P48751	1.66	9.65	1.48	0.27	0.13	2.05	5.53	30.15	4.43	0.5	0.59	0.79	4.34	4.08	6.68	0	3.23	3.66	1.44	4.48	3.57	27.4	125.79	1.1	0.02	2.3	0.92	1.99	1.06	4.09	2.95	8.41	13.41	47.64	0.63	4.15	9.19	3.9	7.58	4.14	0.34	4.74	1.66	7.33	0.19	1.25	10.9
ENSG00000135917	SLC19A3	Q9BZV2	50.13	0.56	3.08	0.9	0.93	5.58	1.82	1.46	0.47	3	4.29	12.72	1.25	0.87	0.94	0.14	0.75	0.31	3.57	0.7	9.91	2.09	0.37	1.87	6.44	2.02	5.59	0.68	0.8	2.42	1.92	0.55	0.68	1.16	0.23	2.61	0.38	34.53	0.6	0.46	2.28	2.87	0.46	0.29	0.12	2.02	0.91
ENSG00000163053	SLC16A14	Q7RTX9	4.86	3.31	2.39	3.75	1.8	2.14	4.11	12.31	7.02	3.63	2.52	0.99	0.59	2.91	6.15	0.28	3.06	4.4	0.94	4.87	4.24	7.79	1.79	1.27	0.83	3.52	2.81	79.53	1.4	1.56	0.86	0.13	2.74	8.73	0.11	4.02	14.65	1.67	6.96	4.63	4.2	1.89	7.28	4.68	0.36	12.58	3.69
ENSG00000169026	MFSD7	Q6UXD7	6.16	3.42	6.24	2.22	4.7	7.1	7.35	2.01	2.96	3.28	2.42	6.06	1.17	8.1	3.61	0.41	5.15	4.54	2.18	1.86	5.92	2.98	3.48	2.49	1	6.53	10.14	9.65	3.37	7.21	5.79	3.54	6.51	0.45	0.67	8.41	14.35	3.98	4.22	3.14	2.65	14.33	3.14	3.07	0.93	8.08	4.34
ENSG00000145217	SLC26A1	Q9H2B4	1.49	6.06	2.09	0.92	1.91	1.52	2.8	3.39	1.36	1.45	1.68	5.04	1.42	2.51	1.76	0.3	0.44	1.08	1.04	1.55	1.96	1.99	0.61	6.12	3.24	7.05	1.48	3.35	1.85	2.96	1.21	1.49	3.16	1.53	0.65	2.21	1.79	0.72	2.47	2.54	0.83	2.79	1.46	1.61	0.51	2.86	2.5
ENSG00000109736	MFSD10	Q14728	14.14	8.7	12.59	41.35	69.33	7.72	32.43	12.9	18.31	10.11	15.47	12.07	12.73	40.17	17.74	3.76	3.87	7.41	21.28	21.48	18.73	16.08	5.4	7.21	1.09	16.02	21.61	36.27	14.4	21.57	21.91	32.56	32	15.76	3.83	28.99	4.2	16.02	16.8	14.98	4.09	26.21	10.73	15.62	2.48	9.82	12.96
ENSG00000109667	SLC2A9	Q9NRM0	1.96	3.58	2.92	1.36	1.41	5.04	3.38	0.87	2.9	1.87	3.67	11.17	0.28	3.05	2.52	0.62	3.23	4.4	0.51	5.71	3.9	2.82	1.47	30.94	11.06	13.56	6.4	3.7	2.31	3.64	3.04	2.51	4.63	2.12	0.22	4.24	3.29	11.06	4.42	2.18	1.87	6.85	6.66	29.41	0.19	1.01	4.69
ENSG00000157765	SLC34A2	O95436	0.29	1.06	0.56	0.11	0.09	22.4	5.44	0.43	100.29	0.1	0.16	16.9	10.81	182.69	58.68	0.04	0.36	1.47	62.47	111.7	14.41	1.48	0.07	5.33	0.43	22.51	1127.56	349.58	0.18	0.37	0.24	1.09	355.25	0.35	1.59	10.91	0.12	6.75	2.32	0.61	0.09	40.97	7.37	23.95	0.04	0.3	0.49
ENSG00000014824	SLC30A9	Q6PML9	9.74	20	9.61	3.73	4.51	17.2	17.94	31.02	17.94	13.56	14.28	12.95	21.34	15.22	17.13	16.8	19.54	10.32	13.57	15.81	13.62	22.5	14.15	31.18	7.26	8.6	13.35	14.81	8.62	15.59	11.34	14.12	14.16	13.52	2.71	12.98	35.79	13.41	22.12	27.82	15.62	21.2	5.2	13.99	5.18	11.56	17.88
ENSG00000145248	SLC10A4	Q96EP9	0.09	6.29	0.77	0.98	0.2	0.14	0.16	4.03	1.57	0.59	0.16	0.26	0.12	0.88	0.12	0.01	0	0.08	0.29	0.1	0.24	4.77	0.16	0.04	0.01	0.01	0.54	1.05	0.06	0.11	0.04	0.06	0.14	0.04	0.01	0.19	0.11	0.1	0.17	0.16	0.6	0.1	0.8	0.27	0.11	0.1	0.28
ENSG00000080493	SLC4A4	Q9Y6R1	5.49	0.94	2.91	0.34	0.13	0.6	0.2	57.55	18.67	42.07	2.75	56.52	12.43	0.87	0.65	0.03	0.43	1.43	49.63	1.61	46.93	40.07	3.8	124.62	10.92	13.15	10.42	2.81	0.29	2.64	0.26	10.42	3.21	1.11	56.16	36.87	36.29	3.79	54.46	104.26	46.09	17.24	1.12	1.71	0.54	0.13	0.23
ENSG00000145283	SLC10A6	Q3KNW5	6.26	0.51	1.15	0.01	0.11	3.21	1.13	0.14	1.44	0.32	0.45	0.13	1.28	0.28	0.94	0.93	0.45	11.08	0.42	1.1	1.82	0.82	0.45	0.18	0.09	0.44	0.4	0.2	0.2	3.15	0.4	0.04	0.15	0.06	0.18	0.54	1.19	0.3	0.63	0.39	0.43	0.69	0.07	0.39	0.22	17.33	1.71
ENSG00000138821	SLC39A8	Q9C0K1	14.52	4.67	40.91	22.41	13.96	22.13	12.27	9.76	128.67	38.45	43.31	6.87	11.5	38.33	18.93	5.21	6.96	3.34	17.15	8.33	12.37	14.91	15.24	19.2	20.59	18.35	257.12	46.6	15.67	15.86	25.83	1.62	20.61	17.24	11.45	16.99	112.84	18.71	13.98	20.19	47.91	9.42	35.96	9.24	0.36	4.49	14.15
ENSG00000164037	SLC9B1	Q4ZJI4	1.27	1.12	0.93	0.86	0.78	0.93	0.99	1.85	0.59	0.55	0.57	0.73	1.56	0.5	2.39	0.94	2.96	0.35	1.2	1.14	2.52	3.03	0.64	0.72	0.18	0.64	0.87	0.59	1.15	1.47	1.84	0.8	0.96	1.91	0.26	1.35	1.96	1.42	1.45	1.26	0.96	0.83	0.22	1.28	0.1	2.38	3.65
ENSG00000164038	SLC9B2	Q86UD5	6.68	7.91	7.16	2.92	3.11	5.04	12.27	32.68	5.93	2.31	4.73	1.1	18.46	3.82	10.99	20.81	3.46	3.72	17.62	7.04	12.33	13.88	2.62	0.97	20.53	12.22	3.31	3.42	7.32	7.31	3.92	6.07	5.31	7.35	0.3	16.4	0.58	5.57	6.25	3.5	2.99	2.96	0.53	6.87	0.52	3.06	6.68
ENSG00000151475	SLC25A31	Q9H0C2	0	0.03	0	0	0	0.01	0.01	0.02	0	0	0	0	0.01	0.03	0.05	0	0.06	0	0	0.01	0.01	0.03	0.02	0.01	0	0	0	0.01	0.01	0.02	0	0.04	0	0.01	0	0.01	0	0	0.03	0.03	0	0	0	0.01	0	0.05	0.05
ENSG00000164073	MFSD8	Q8NHS3	5.59	7.21	7.8	1.32	2.29	9.65	7.23	10.05	7.97	5.94	6.96	8.28	6.22	6.56	10.87	8.14	9.27	5.74	4.62	8.97	8.22	9.77	2.3	7.5	5.4	5.39	8.13	7.91	8.63	7.83	6.06	5.96	7.27	7.67	1.33	8.09	12.29	9.58	8.76	8.39	8.1	6.76	2.38	7.34	1.6	11.69	12.07
ENSG00000151012	SLC7A11	Q9UPY5	0.25	0.11	3.31	0.63	0.31	0.54	3.06	22.5	1.36	0.77	5.91	0.44	27.03	5.91	0.56	49.84	8.2	1.02	39.32	7.14	2.72	17.96	0.59	0.1	0.06	1.52	0.91	9.97	0.55	3.44	4.17	16.36	3.55	0.65	0.57	4.5	0.25	1.58	1.14	2.37	1.28	3	0.27	0.22	0.02	0.77	0.43
ENSG00000109424	UCP1	P25874	0.05	3.79	0.03	0	0.01	0.93	2.88	0.02	0.02	0.02	0.01	0	0.06	0.1	0.07	0.02	0	0	0.06	0.04	0.19	0.07	0.25	0.01	0	0	0.06	0.02	0.03	0.05	0.05	0.01	0.05	0.08	0	0.03	0	0.3	0.05	0.04	0.01	0.04	0.19	0	0	0.05	0.05
ENSG00000120519	SLC10A7	Q0GE19	6.96	6.65	7.75	4.24	5.13	8.23	9.84	4.98	12.4	7.96	8.72	5.32	6.44	7.75	9.13	11.62	16.02	6.85	5.48	8.05	9.93	8.74	2	4.58	3.73	7.13	9.98	11.1	7.31	6.03	5	2.62	5.86	7.82	1.16	8.18	7.69	14.19	10.68	18.13	11.65	4.79	3.18	5.3	0.64	4.47	8.29
ENSG00000151729	SLC25A4	P12235	4.15	7.02	2.27	0.27	0.34	4.84	2.89	38.22	3.82	4.77	2.35	3.13	7.9	2.72	5.5	2.16	5.08	11.03	3.77	7.47	6.01	13	119.08	10.31	3.11	3.52	5.19	3.32	1.85	11.86	4.05	3.89	2.87	5.33	0.72	2.62	9.69	2.62	14.29	7.7	4.69	12.19	2.67	17.5	66.24	2.36	5.23
ENSG00000198743	SLC5A3	P53794	5.62	7.39	6.29	1.22	2.43	8.38	6.74	5.55	4.6	4.19	6.89	2.78	5.5	9.45	11.53	6.04	6.31	2.04	3.39	7.82	4.09	12.95	0.73	32.9	3.06	2.69	4.29	11.51	5.83	14.35	10.29	18.77	12.66	4.82	0.3	5.74	5.3	14.85	4.79	3.15	5.86	15.15	1.23	5.01	0.25	3.75	13.81
ENSG00000160190	SLC37A1	P57057	3.75	10.27	14.14	7.95	15.78	10.94	18.47	4.87	8.33	24.15	21.39	46.93	20.56	23.52	5.57	2.85	7.92	14.39	18.49	18.5	21.11	8.89	2.22	3.11	1.19	13.93	17.65	23.3	11.5	13.83	5.01	0.85	18.81	4.18	0.97	19.59	4.87	7.75	22.77	29	21.63	13.04	4.47	7.54	1.75	6.28	3.68
ENSG00000173638	SLC19A1	P41440	7.41	6.4	7.88	5.09	6.83	1.35	12.72	7.67	4.98	3.39	5.83	22.66	1.16	8.62	4	1.18	6.1	1.21	1.83	3.38	3.09	7.7	0.9	2.54	4.62	16.8	14.5	9.61	4.91	6.89	5.57	3.69	7.63	5.25	0.71	5.37	1.42	20.46	4.13	6.16	1.36	7.06	1.13	3.2	0.78	4.63	11.92
ENSG00000106688	SLC1A1	P43005	4.85	2.31	3.16	0.07	0.04	5.43	27	31.69	8.61	12.47	7.61	35.95	6.58	6.33	6.18	3.34	53.86	2.61	19.14	4.79	39.88	29.76	0.72	53.01	21.19	13.97	31.42	9.04	3.2	1.57	1.38	4.15	3.76	0.68	0.34	12.1	0.43	11.61	9.84	10.61	11.38	10.62	2.1	4.6	0.5	1.82	3.76
ENSG00000155886	SLC24A2	Q9UI40	0.15	7.95	0.09	0.11	0.11	0.09	2.43	51.85	0.19	0.08	0.21	0.05	0.72	0.18	0.62	0.05	0.16	0.05	0.13	0.19	0.26	12.9	0.03	0.16	0.04	0.04	0.08	0.37	0.07	0.18	0.11	1.23	0.13	0.1	0.02	0.78	0.1	0.27	0.22	0.11	0.07	0.17	0.04	0.08	0.03	0.2	1.38
ENSG00000122696	SLC25A51	Q9H1U9	11.82	4.9	7.79	8.51	9.7	5.5	10.32	11.21	8.85	5.19	7.57	8.72	15.98	8.45	7.65	23.39	6.12	6.79	10.54	6.22	8.54	12.25	3.16	7.52	1.78	5.5	7.71	7.98	7.61	6.81	5.07	11.99	9.03	5.19	1.13	10.25	16.44	7.32	6	6.22	5.26	6.21	2	5.71	2.48	7.73	7.89
ENSG00000197506	SLC28A3	Q9HAS3	0.22	0.02	0.56	6.3	12.18	10.77	0.79	0.09	1.65	0.76	3.51	1.09	1.48	3.34	1	0.05	0.77	1.82	8.06	3.71	11.77	0.7	0.07	0.02	0.11	1.71	1.67	4.47	0.21	2.09	0.82	0.41	4.31	0.01	1.19	6.58	0.11	0.45	0.21	0.05	2.91	6.62	0.25	3.97	0.01	9.83	2.47
ENSG00000148110	HIATL1	Q5SR56	27.88	42.62	36.57	12.55	19.51	30.95	40.92	31.76	36.43	24.73	38.76	19.66	26.5	68.8	40.69	60.49	35.06	43.43	25.43	42.64	33.15	44.13	13.66	23.52	7.75	23.72	47.99	43.87	34.13	50.89	37	33.74	32.5	23.76	3.84	42.74	251.12	47.77	35.13	33.93	32.27	22.93	8.16	29.83	4.47	50.83	49.88
ENSG00000130958	SLC35D2	Q76EJ3	12.97	10.66	19.8	7.6	10.94	19.92	16.02	18.05	22.63	45.77	45.86	67.95	28.66	31.62	23.93	38.41	16.35	13.6	46.27	22.47	33.5	22.95	7.62	31.53	28.77	42.45	27.61	19.89	13.45	23.92	21.3	12.34	20.79	20.07	6.46	35.37	25.65	31.29	22.04	26.57	51.06	18.56	5.7	15.14	1.29	9.64	9.29
ENSG00000070214	SLC44A1	Q8WWI5	18.92	17.66	17.84	7.35	13.88	32.71	42.62	107.83	25.87	50.75	45.33	23.42	19.55	33.21	26.53	39.82	38.87	20.46	26.69	24.51	32.05	116.7	8.27	23.2	19.7	27.38	27.59	31.2	11.31	27.3	18.38	23.19	22.28	17.42	3.2	46.99	56.92	33.1	18.94	15.05	54.25	12.9	3.16	35.26	3.22	25.66	23.88
ENSG00000119457	SLC46A2	Q9BY10	0.19	0.01	0.88	0.09	0.12	1.22	0.03	0.22	23.04	0.07	0.12	0.05	0	1.47	5.55	0.02	5.41	0.95	0.02	0.07	0.11	0.18	0	0.05	0.01	0.11	15.26	2.09	0.14	2.77	0.55	0.03	0.34	0	0	0.33	0	0.08	0.09	0.05	0.18	0.19	0.05	2.08	0.02	11.4	0.7
ENSG00000136867	SLC31A2	O15432	53.05	24.98	33.77	14.59	17.32	28.63	16.63	50.63	10.62	11.47	10.62	15.03	6.96	18.36	5.18	9.89	18.59	13.61	11.82	11.03	19.18	26.58	4.68	28.85	16.62	11.56	42.9	22.69	22.71	30.24	27.9	27.75	8.26	8.03	4.74	27.04	77.28	36.64	8.53	7.23	12.56	18.48	170.98	56	3.8	47.38	30.94
ENSG00000136868	SLC31A1	O15431	13.51	32.16	15.74	7.57	6.31	16.07	20.3	14.16	32.33	16.7	24.6	47.04	24.04	25.5	12.23	33.36	16.78	12.41	26.75	10.73	15.54	22.67	5.08	30.32	56.6	45.43	26.53	24.82	7.34	28.35	21.27	17.25	14.75	6.2	4.06	22.34	19.05	19.41	34.66	36.03	19.38	17.37	26.9	18.17	1.19	19.34	16.94
ENSG00000136856	SLC2A8	Q9NY64	11.16	26.19	10.27	2.11	1.89	6.51	12.32	16.34	10.93	8.95	15.55	16.37	7.95	11.95	11.7	1.8	16.22	8.2	7.36	7.84	10.04	11	5.6	7.14	7.69	15.81	9.68	11.47	8.1	12.23	9.35	4.29	10.7	6.29	2.26	8.78	7.19	16.64	11.03	8.43	5.99	14.56	3.73	16.44	7.86	12.18	7.92
ENSG00000148339	SLC25A25	Q6KCM7	52.71	30.52	17.63	5.88	5.45	16.89	12.68	32.89	30.16	12.53	15.71	12.3	21.17	13.97	28.22	5.3	4.23	38.01	22	22.49	63.13	17.32	4.49	15	31.76	44.45	21.54	13.75	12.79	11.34	9.93	19.84	13.42	24.01	17.4	18.37	27.52	16.34	18.13	15.88	11.6	9	4	20.19	14.08	5.82	10.11
ENSG00000167114	SLC27A4	Q6P1M0	11.13	11.06	12.7	1.91	2.83	6.91	19.77	33.15	9.51	19.35	15.32	74.16	15.77	16.94	9.52	6.51	7.65	35.23	17.28	7.85	12.38	23.49	6.25	12.11	5.96	21.62	10.58	19.86	7.56	28.4	11.14	16.25	12.31	5.09	3.02	17.35	18.29	8.69	9.5	12.93	11.1	19.81	4.2	11.49	2.85	37.89	19.27
ENSG00000160326	SLC2A6	Q9UGQ3	1.3	1.05	6.38	2.6	1.38	0.31	1.39	5.87	0.32	0.64	0.86	0.96	3.48	3.42	0.89	2.03	0.99	0.42	3	0.39	1.26	2	0.47	0.38	0.38	3.84	3.65	2.84	4.69	1.52	3.95	4.74	2.7	0.12	0.19	2.38	0.18	0.92	0.43	0.3	0.53	1.18	0.23	0.67	0.19	0.47	0.83
ENSG00000198569	SLC34A3	Q8N130	0.1	0.16	0.05	0.09	0.33	0.15	0.43	0.48	0.11	0.15	0.34	0.53	0.51	0.2	0.32	0.01	0.25	0.44	0.13	0.67	0.35	1.24	0.11	11.88	0.02	0.28	0.42	0.24	0.17	0.24	3.9	0.23	1.04	0.08	0.13	0.51	0.25	0.06	0.44	0.42	0.06	0.43	0.48	0.25	0.02	0.37	0.02
ENSG00000177542	SLC25A22	Q9H936	6.56	7.64	14.86	4.85	4.97	3.15	19.89	89.92	5.26	4.75	12.06	13.07	27.31	17.15	5.47	1.76	2.79	5.38	17.15	8.83	6.59	20.75	2.44	3.85	7.52	18.57	8	21.36	11.57	10.73	14.12	6.54	17.54	6.42	11.59	12.49	6.75	7.11	8.38	9.7	3.44	10.28	6.33	6.13	0.31	8.22	14.91
ENSG00000110628	SLC22A18	Q96BI1	3.06	1.9	2.82	1	1.62	2.27	7.21	1.77	2.83	10.54	7.75	44.52	1.27	5.33	1.89	0.02	0.34	2.19	3.62	4.31	6.06	2.16	6.26	8.21	4.21	23.7	3.12	11.91	2.6	5.79	8.06	1.77	5.85	1.44	0.54	5.08	6.7	7.78	3.01	2.94	4.64	13.51	4.22	4.03	0.17	2.94	3.15
ENSG00000165970	SLC6A5	Q9Y345	0	0.01	0.02	0	0	0	0.01	0.12	0.02	0	0	0.01	0	0	0	0	0	0	0	0	0	0.04	0.02	0	0	0	1.43	0.22	0.03	0	0.03	0	0	0	0	0	0	0	0.01	0.01	0	0	0.01	0.01	0	0	0
ENSG00000091664	SLC17A6	Q9P2U8	0	0	0	0	0	0.01	0	6.54	0	0	0	0	8.24	0	0	0	0	0	1.05	0	0.01	2.31	0	0	0	0	0	0	0	0.05	0.01	0	0	0	0.06	0.48	0	0	0	0	0	0	0	0	0	0.01	0
ENSG00000148942	SLC5A12	Q1EHB4	0.23	0.21	0.11	0.63	0.5	0.28	0.26	0.68	0.21	0.37	0.45	5.18	0.14	0.36	0.27	0.09	57.85	0.09	0.15	0.39	0.31	0.5	0.66	172.61	0.85	0.72	0.17	1.16	0.22	0.33	0.18	0.96	0.54	0.4	0.01	0.49	0.32	1	0.31	0.27	0.5	3.92	0.05	0.27	0.05	0.42	0.62
ENSG00000110436	SLC1A2	P43004	0.24	4.24	0.67	0.23	0.14	3.46	1.58	367.16	1.11	0.21	0.16	0.27	0.95	0.58	1.3	0.01	0.33	0.24	3.23	0.42	0.47	68.97	0.44	0.29	12.28	7.25	0.94	0.35	1.56	0.39	0.36	0.13	0.15	0.06	1.06	0.67	0.04	1.3	0.48	0.44	0.2	0.68	1.11	0.15	0.05	0.97	1.13
ENSG00000181830	SLC35C1	Q96A29	18.43	4.57	12.87	1.41	1.7	5.05	8.85	6.44	11.84	17.22	17.56	21.97	10.36	20.88	7.4	5.15	2.31	29.54	14.85	8.33	16.7	9.98	3.7	3.22	10.65	43.23	13.08	22.35	6.47	9.34	11.34	13.93	18.35	5.77	2.47	16.32	8.86	18.28	7.24	6.68	12.95	10.55	4.62	6.92	1.21	4.73	7.52
ENSG00000165915	SLC39A13	Q96H72	22.94	28.02	33.67	5.15	7.17	11.66	26.44	22.73	26.22	11.13	16.18	14.47	24.58	47.71	39.32	11.85	10.62	14.06	19.24	28.06	31.65	33.09	27.09	22.91	3.05	28.67	35.26	34.67	20.64	36.76	33.71	72.07	39.59	26.92	5.09	43.41	32.79	58.08	25.16	16.75	7.61	76.26	10.52	37.18	9	37.87	41.1
ENSG00000109919	MTCH2	Q9Y6C9	41.63	38.21	38.86	15.52	15.72	35.41	67.35	55.78	37.7	61.26	81.02	79.64	57.98	64.43	35.8	82.17	45.32	42.61	48.3	39.59	37.23	61.4	25.55	114.05	82.63	75.24	31.35	56.62	34.03	58.01	42.34	71.17	62.55	15.22	5.39	39.32	67.17	28.04	48.04	56.15	72.29	57.06	10.85	32.55	28.16	28.87	53.87
ENSG00000134802	SLC43A3	Q8NBI5	40.66	13.33	49.09	36.84	27.92	28.26	43.21	12.2	28.08	10.99	17	8.59	13.49	28.94	25.78	47.97	5.38	24.88	34.91	18.75	44.71	41.46	23.36	5.65	48.45	78.44	66.73	60.06	31.04	94.03	113.29	9.55	28.96	26.9	2.54	36.97	6.13	20.32	12.81	5.3	13.24	24.33	8.09	10.43	3.08	26.12	35.39
ENSG00000149150	SLC43A1	O75387	8.42	8.42	6.71	22.6	15.81	13.53	8.96	2.5	5.99	7.31	14.24	9.08	4.67	18.74	18.57	4.63	12.49	4.11	21.25	9.38	28.41	4.41	5.11	5.13	50.02	67.07	9.77	5.79	8.67	5.38	13.94	3.28	3.78	22.87	49.24	11.51	1.52	9	14.54	39.62	10.53	6.44	5.74	8.81	4.64	22.28	5.6
ENSG00000110446	SLC15A3	Q8IY34	33.42	21.73	78.45	60.86	21.62	11.9	35.81	15.13	22.04	18.23	22.81	21.55	2.86	51.64	19.05	3.83	5.89	16.24	2.94	21.63	54.55	40.93	11.98	5.71	10.76	29.54	102.38	44.61	71.25	46.91	59.18	14.04	35.85	40.08	1.61	64.65	6.88	56.67	10.46	6.84	16.68	67.39	6.06	16.22	2.37	3.76	19.59
ENSG00000168003	SLC3A2	P08195	66.11	59.43	67.17	93.19	46.8	56.01	92.25	109.73	59.14	40.06	82.6	71.74	250.75	96.7	79.52	55.33	94.13	41.67	182.51	66.01	60.9	134.8	12.64	150.73	27.42	65.03	75.63	106.14	43.97	143.95	113.32	102.69	116.53	49.18	16.72	85.82	424.33	85.68	69.44	61.4	28.79	215.38	33.69	59.77	15.14	74.61	148.98
ENSG00000197901	SLC22A6	Q4U2R8	0.05	0	0	0	0	0	0	3.16	0	0.17	0.05	0	0.11	0	0	0	0	0	0.09	0.01	0.06	0.16	0	199.69	0.02	0	0	0.03	0.01	0	0	0	0	0	0	0	0	0.01	0.05	0	0	1.46	0	0	0	0	0
ENSG00000149452	SLC22A8	Q8TCC7	0.03	0	0	0	0	0.01	0	0.86	0.01	0.22	0.07	0	0.11	0	0	0	0.05	0.04	0.1	0.02	0.09	0.02	0	337.7	0.04	0.01	0.01	0	0.01	0	0	0	0	0.01	0	0	0	0	0.05	0.02	0	0.05	0	0	0	0	0
ENSG00000197658	SLC22A24	Q8N4F4	0.01	0	0	0	0	0	0.01	0.06	0	0	0	0	0	0	0.01	0.01	0.04	0.01	0	0.01	0.01	0	0	4.63	0.09	0.02	0.01	0	0	0	0	0	0.01	0.01	0.01	0	0	0	0.01	0	0	0.39	0.02	0.01	0	0.04	0
ENSG00000184999	SLC22A10	Q63ZE4	0	0.03	0	0	0	0.08	0.05	0	0	0.01	0.01	0.02	0	0.02	0.04	0	0.34	0	0	0.03	0.07	0.11	0	0.08	36.1	4.98	0.27	0.01	0.01	0	0	0	0.03	0.03	0.01	0.03	0	0.03	0.07	0.12	0.01	0	0.03	0.01	0	0.05	0
ENSG00000196600	SLC22A25	Q6T423	0.05	0	0	0	0	0	0	0.04	0	0	0	0	0	0	0	0	0	0	0	0	0.08	0	0	0	5.72	5.01	0	0	0	0.02	0	0	0	0	0	0	0	0	0	0.01	0	0	0	0.03	0	0	0
ENSG00000149742	SLC22A9	Q8IVM8	0.12	0.03	0.04	0.15	0.08	0.09	0.13	0.36	0.11	0.12	0.09	0.1	0.07	0.14	0.12	0.03	0.2	0.28	0.1	0.17	0.66	0.3	0.08	0.19	22.86	11.35	0.09	0.09	0.26	0.11	0.2	0.43	0.08	0.09	0.05	0.21	0.23	0.15	0.06	0.08	0.05	0.14	0.04	0.11	0.76	0.22	0.23
ENSG00000168065	SLC22A11	Q9NSA0	0.02	0.03	0	0.02	0	0.1	0.07	0.1	0.06	0.06	0.6	0.02	0.05	0.25	0.11	0	10.09	0.01	0.02	0.13	0.04	0	0.02	25.95	0.11	5.99	0.08	0.06	0.05	0.01	0.03	0.03	0.07	0.01	0	0.35	0	44.57	0.01	0.05	0.02	3.21	0.03	0.2	0	0	0
ENSG00000197891	SLC22A12	Q96S37	0.54	0	0.01	0.01	0.05	0.05	0.01	0.21	0	0.11	0.04	0	0.07	0	0.02	0	0	0	0.06	0	0.05	0.01	0	104.7	0.04	1.47	0	0.01	0.01	0.04	0.01	0.03	0.01	0	0	0	0	0.01	0.04	0	0	0.32	0	0	0	0	0.01
ENSG00000162241	SLC25A45	Q8N413	2.96	3.19	7.84	3.16	3.37	3.69	3.7	1.89	2.77	2.63	1.93	5.86	1.83	3.13	2.34	0.29	3.08	2.29	2.03	2.72	3.06	3.79	2.65	2.64	2.84	12.9	5.53	4.36	11.9	4.69	5.13	1.59	2.81	2.35	7.21	3.14	8.52	2.8	3.47	4.7	2.01	3.98	2.69	2.65	1.94	3.46	3.95
ENSG00000174669	SLC29A2	Q14542	2.88	1.02	2.43	0.54	1.24	3.29	11.25	8.04	1.53	4.76	8.96	6.94	3.8	7.08	0.98	0.06	2.53	2.99	3.07	5.02	2.06	5.37	6.47	3.37	0.62	3.38	5.72	8.31	3.27	1.76	6.3	0.95	15.79	0.45	1.65	4.83	21.88	5.16	6.36	5.26	2.65	10.36	3.26	3.58	36.48	2	2.73
ENSG00000110057	UNC93B1	Q9H1C4	12.43	7.36	27.04	12.78	11.78	4.96	17.39	5.54	13.06	10.65	14.36	23.08	3.11	34.98	5.36	0.43	0.98	5.33	7.57	13.01	14.98	9.02	2.42	4.21	2.78	17.41	23.52	33.22	33.41	11.43	18.08	5.78	43.52	2.59	2.17	28.22	3.47	9.89	5.67	5.38	3.99	16.02	10.44	12.8	0.53	9.05	6.93
ENSG00000180773	SLC36A4	Q6YBV0	5.78	9.95	13.21	12.72	16.05	5.42	7.63	14.61	7.86	5.27	6.91	2.1	62.07	3.53	11.83	10.51	4.48	5.97	23.26	6.9	9.24	23.85	3.98	10.1	4.07	4.54	8.5	18	6.4	9.36	9.93	11.75	8.23	7.01	1.2	7.85	8.49	8.83	7.85	6.5	7.28	5.98	1.21	8.36	0.26	4.93	10.57
ENSG00000110660	SLC35F2	Q8IXU6	2.41	1.5	9.06	2.82	2.7	6.36	13.3	5.07	21.98	17.62	20.98	18.61	3.45	26.09	10.44	62.85	12.23	12.06	8.59	20.7	7.84	9.37	1.24	9.85	0.26	2.18	7.99	34.46	8.6	6.18	10.15	2.03	25.45	5.59	0.8	15.58	3.05	4.37	33.09	45.05	22.34	6.93	14.27	8.54	0.21	21.52	12.05
ENSG00000134955	SLC37A2	Q8TED4	3.52	24.87	18.55	0.44	0.29	4.14	6.09	1.99	1.87	6.98	3.47	7.24	0.45	2.67	1.03	1.59	0.48	12.35	0.41	1.52	7.5	6.17	0.89	0.47	2.51	6.31	7.6	5.16	5	14.77	8.11	0.36	4.19	0.95	0.17	10.33	0.78	8.82	3.04	2.78	9.25	8.52	24.54	1.89	0.12	18.67	2.09
ENSG00000167703	SLC43A2	Q8N370	5.59	2.74	17.46	7.8	3.19	1.78	3.76	9.65	2.9	2.16	2.95	6.29	9.93	4.04	2.03	0.64	4.03	1.11	4.64	7.97	4.73	9.51	0.66	14.33	0.56	3.89	8.79	5.86	3.19	2.94	3.04	0.9	3.88	1.46	0.08	5.37	1.87	31.64	2.26	1.74	2.15	16.88	1.19	2.83	1.8	0.85	2.92
ENSG00000182557	SPNS3	Q6ZMD2	0.1	0	1.38	12.46	26.49	0.2	0.24	0.64	0.17	0.13	0.08	0.4	0	0.26	0.16	0	0	0.2	0	0.47	0.7	0.22	0.1	0.14	0.06	0.41	0.23	0.11	1.18	0.52	0.71	0	0.43	0.04	0	0.59	0	0.03	0.17	0.11	0.07	0.27	0.41	0.38	0	0.34	0.25
ENSG00000183018	SPNS2	Q8IVW8	7.41	1.55	6.95	4.92	17.02	3.9	4.18	15.54	3.53	4.01	22.05	12.19	7.82	7.99	3.91	8.21	0.95	46.6	19.71	4.28	18.43	7.93	4.33	29.95	1.21	11.32	15.95	7.41	5.6	10.42	6.93	0.63	2.68	0.55	1.3	14.87	2.02	11.13	2.32	1.03	2.44	6.57	4.48	2.9	1.54	12.11	4.47
ENSG00000108528	SLC25A11	Q02978	36.66	47.87	46.77	20.13	26.68	28.13	48.1	78.02	41.19	43.44	37.73	49.01	35.95	48.98	38.84	17.32	26.37	55.47	32.13	66.82	48.12	72.74	148.24	61.85	24.15	57	42.66	45.58	46.26	53.06	45.76	59.71	57.16	37.36	5.88	32.94	64.42	39.42	47.32	42.88	39.77	69.7	18.37	53.74	109.01	54.64	63.25
ENSG00000132517	SLC52A1	Q9NWF4	0.15	0.27	0.29	0.46	0.39	0.96	0.68	0.35	0.53	1.07	0.52	37.2	0.1	1.56	0.41	0.11	0.63	0.76	0.07	1.58	0.61	0.54	0.1	0.2	0.12	0.28	0.74	1.79	0.38	0.89	0.54	0.29	0.95	0.28	0.07	1.29	2.69	26.08	0.86	0.62	0.74	0.61	0.22	1.12	0.14	13.32	2.95
ENSG00000141485	SLC13A5	Q86YT5	0.21	0.65	0.12	0	0	0.35	0.14	3.64	0.44	0.01	0.05	0	0.8	4.71	0.58	0	0.06	0.13	0.15	3.16	0.01	1.16	0	0.83	118.11	128.31	0.02	1.87	0.35	0.04	0.07	0.07	4.95	0.43	0.07	3.88	0	0.02	0.02	0.06	0.03	0	12.87	0.01	0.01	0.08	0.52
ENSG00000174327	SLC16A13	Q7RTY0	1.58	0.87	3.1	0.3	0.5	1.82	4.32	1.07	1.61	2.39	3.93	9.86	2.28	3.79	1.19	1.34	1.99	2.51	3.59	3.05	6.15	1.72	0.72	7.6	15.48	30.71	3.56	4.92	3.38	2.06	2.23	1.25	3.64	0.54	0.14	2.34	5.14	2.32	2.41	1.66	1.89	4.44	1.39	1.32	0.15	6.57	3.05
ENSG00000174326	SLC16A11	Q8NCK7	0.93	0.57	0.44	0.03	0.04	0.92	0.52	1.21	0.53	0.39	0.21	0.49	0.47	0.22	0.84	0.03	1.63	0.27	0.34	8.85	0.78	0.41	0.42	1.56	1.47	6.53	3.22	1.03	0.53	0.24	0.24	0.06	2.16	0.25	0.62	0.46	11.23	0.07	1.06	0.62	0.11	9.56	2.68	3.88	0.32	3.3	0.67
ENSG00000181856	SLC2A4	P14672	21.92	2.69	0.63	1.31	0.14	1.31	0.24	1.1	2.16	2.73	0.79	1.71	0.08	0.21	6.54	0	2.63	8.24	0.1	4.37	2.1	0.45	30.15	0.85	0.59	1.41	0.37	0.13	0.45	0.69	0.82	0.03	0.6	1.37	0.1	0.53	7.85	1.64	5.7	2.81	2.5	2.16	3.84	8.76	45.01	0.63	1.58
ENSG00000125434	SLC25A35	Q3KQZ1	5.77	5.13	6.69	3.9	5.35	5.47	8.75	4.15	13.1	5.37	4.09	6.27	3.22	69.12	14.12	1.71	9.49	2.81	2.37	9.66	8.42	6.7	1.91	5.57	0.83	6.12	7.77	6.21	5.87	6.88	6.82	2.49	9.19	1.3	0.68	5.43	7.13	6.07	7.81	8.67	6.12	6.12	1.72	7.66	0.54	3.01	11.81
ENSG00000185156	MFSD6L	Q8IWD5	0.07	0.01	0.6	0.06	0.32	0.63	1.11	0.06	2.74	2.87	1.51	2.52	2.75	1.71	0.34	0	1.69	0.52	4.39	3.35	1.25	0.05	0.07	1.2	0.01	1.74	0.53	1.64	0.06	0.31	0.62	0	5.64	0.03	2.03	1.4	8.32	0.72	0.79	0.96	3.61	1.71	2.9	3.06	0.01	0.38	0.18
ENSG00000154025	SLC5A10	A0PJK1	0.16	0.08	1.14	1.76	1.06	0.06	0.11	0.16	0.04	0.13	0.17	0.17	0.08	0.41	0.18	0.15	0.14	0.24	0.15	0.1	0.23	0.1	0.3	43.79	0.12	0.46	0.2	0.22	1.35	12.7	0.86	0.03	0.26	0.09	0.01	0.28	0.05	0.17	0.11	0.06	0.15	3.35	0.02	0.1	0.06	1.13	0.58
ENSG00000142494	SLC47A1	Q96FL8	2.13	139.02	1.15	1.79	1.32	1.73	1.6	2.47	45.53	1.55	1.17	1.44	0.62	62.76	28.92	1.51	3.63	2.12	0.74	7.64	6.18	2.95	2.24	105.03	55.23	33.17	10.61	4.96	1.99	7.29	1.75	0.32	1.23	3.99	0.04	2.2	0.52	0.65	7.4	2	1.28	57.24	0.45	17.21	9.95	30.13	4.03
ENSG00000180638	SLC47A2	Q86VL8	0.12	0.3	0.04	0	0	0.39	0.02	0.29	0.16	0.15	0.03	0.07	0	1.27	0.27	0	6.01	0.15	0.07	16.03	0	26.97	0.07	48.96	0.04	0.1	0.08	0.08	0.02	1.21	0	2.21	0.81	0.14	0	0.18	0	0.04	0.21	0.09	0.07	2.2	0.02	0.44	0.13	2.48	1.13
ENSG00000007216	SLC13A2	Q13183	0	0	0.1	0	0	3.5	0.23	0.01	0	3.91	1.63	70.68	0.04	0	0.08	0	1.54	0	0.15	0.01	5.84	0	0	19.63	0.17	1.41	0.14	1.04	0.04	0.03	0	0	0.83	0	0.04	2.34	0	0	0.43	0.02	4.22	0	13.29	9.68	0	0.01	0.33
ENSG00000108576	SLC6A4	P31645	0.19	0.23	0.14	0.16	0.13	0.27	5.31	0.17	0.05	0.54	1.67	10.75	3.41	0.1	0.1	0.08	0.15	3.2	2.07	2.79	0.09	0.18	0.81	0.31	0.03	0.18	44.3	0.12	0.16	0.52	0.04	0.06	0.08	0.1	0.31	0.95	0.06	26.31	0.23	0.13	0.13	0.27	0.04	0.33	0.04	0.71	3.9
ENSG00000164729	SLC35G3	Q8N808	0	0	0	0	0	0	0	0.04	0	0	0	0	0	0.01	0	0	0	0	0	0	0	0	0.05	0.01	0	0.01	0.01	0.34	0.11	0	0	0.23	0.02	0	0	0.02	0	0	0	0.01	0	0.04	0	0.01	0.11	0.01	0.02
ENSG00000004939	SLC4A1	P02730	0.58	0.57	0.9	238.47	19.4	0.76	0.76	1.02	0.67	0.47	0.76	0.64	0.47	0.68	0.57	0.26	0.77	0.52	0.3	0.84	0.93	0.75	0.27	29.97	0.36	0.47	0.87	0.61	0.8	0.64	0.86	0.92	0.64	0.63	0.12	0.65	0.58	15.18	0.4	0.61	0.56	31.48	0.24	0.62	0.91	1.13	1.07
ENSG00000013306	SLC25A39	Q9BZJ4	40.72	78.33	68.06	181.59	35.94	42.97	108.56	35.74	63.11	74.18	99.41	76.63	98.5	118.65	38.76	19.68	46.69	88.94	109.04	70.82	64.74	62.62	30.23	78.82	25.64	111.2	49.09	113.67	55.01	72.78	81.33	67.82	138.82	30.16	21.5	74.58	98.33	66.51	64.28	82.98	52.12	136.53	32.17	61.83	11.88	74.63	68.03
ENSG00000121073	SLC35B1	P78383	13.44	11.32	17.88	9.65	7.12	20.92	55.39	21.03	21.43	16.57	22.55	23.18	51.9	30.5	15.21	47.03	48.14	16.68	30.04	25.11	17.41	28.99	17.07	25.42	20.64	28.45	19.07	39.49	13.27	29.09	23.25	33.15	15.15	8.96	3.17	23.72	32.6	20	19.64	26.24	23.19	23.77	5.79	18.15	17.62	9.8	30.67
ENSG00000108932	SLC16A6	O15403	1.75	2.75	10.02	6.2	2.05	8.21	17.98	4.87	2.67	0.9	2.21	0.86	3.36	3.07	4.61	0.74	39.86	12.17	1.8	1.47	2.41	3.02	0.62	0.91	0.82	1.68	4.33	3.06	6.21	19.92	28.74	1.17	4.73	2.1	0.23	5.13	0.95	3.59	1.31	1.25	1.22	5.26	0.36	6.49	0.46	5.16	4.17
ENSG00000133195	SLC39A11	Q8N1S5	14.06	10.11	14.96	13.75	16.65	21.86	31.89	29.02	22.66	24.18	30.67	21.1	12.37	32.99	9.41	7.43	18.89	16.71	14.27	14.67	17.62	21.46	3.27	14.08	20.51	31.4	16.4	52.54	10.42	19.76	43.2	10.6	22.01	4.3	6.17	28.8	7.49	12.46	12.27	14.1	26.73	23.55	13.35	11.29	1.29	14.35	21.95
ENSG00000109066	TMEM104	Q8NE00	6.21	6.27	7.94	5.31	4.54	3.22	8.31	8.04	5.13	3.71	5.05	3.62	8.6	8.08	4.4	3.81	4.62	4.52	5.81	4.81	5.76	16.63	2.73	3.88	2.27	11.27	8.33	12.4	5.3	12.91	8.22	9.73	5.5	2.95	1.16	7.36	14.74	7.25	4.96	4.51	3.31	9.11	3.2	5.41	1.18	5.41	7.88
ENSG00000170190	SLC16A5	O15375	4.4	1.25	6.7	5.93	13.18	8.42	5.06	1.08	9.43	13.24	15.7	35.53	1.3	15.74	9.18	2.68	5.35	6.65	2.8	25.89	13.1	2.7	9.84	17.34	1.03	7.26	33.45	22.73	4.4	10.15	10.39	4.72	20.79	7.8	0.7	16.9	10.29	15.64	17.89	8.06	11.59	8.45	2.8	17.72	3.24	19.31	12.32
ENSG00000125454	SLC25A19	Q9HC21	10.56	25.54	22.53	5.38	4.67	6.43	16.39	9.41	5.78	9.16	15.77	9.72	6.13	15.08	8.88	7.84	3.41	7.01	6.43	10.91	9.67	23.2	5.52	5.97	2.58	11.3	17.98	19.8	27.23	13.37	24.01	7.31	16.31	4.73	1.2	16	8.04	17.24	5.06	4.27	10.77	15.2	2.69	5.79	4.55	6.02	10.29
ENSG00000092931	MFSD11	O43934	16.23	18.47	18.47	10.61	9.09	19.28	23.21	20.75	21.25	19.91	16.94	16.91	23.01	21.51	20.55	27.46	19.65	19.81	15.74	19.21	20.76	29.73	13.04	12.82	8.7	15.82	24.42	34.32	14.8	17.08	18.8	24.19	15.65	11.65	3.21	24.09	34	28.3	19.13	23.72	23.01	16.7	6.77	17.03	9.71	22.03	17.08
ENSG00000181045	SLC26A11	Q86WA9	6.49	34.57	13.17	10.5	1.16	6.38	16.01	17.36	6.64	5.66	5.28	7.88	18.7	11.93	16.33	7.06	10.79	6.42	9.99	12.35	11.85	18.49	2.78	7.63	2.99	11.08	16.52	16.92	16.3	19.38	19.65	5.44	15	18.64	1.45	11.65	19.47	13.11	15.08	12.53	4.78	16.35	4.83	13.35	2.2	13.76	10.26
ENSG00000157637	SLC38A10	Q9HBR0	32.5	32.37	32.24	20.28	33.32	12.72	41.01	17.79	29.76	21.9	20.12	33.96	47.59	39.25	22.77	6.88	20.87	15.08	34.52	28.07	40.18	28.03	13.79	18.37	19.06	59.18	30.91	47.92	24.44	25.96	30.2	30.4	26.4	25.9	14.8	34.15	15.11	35.85	27.55	25.12	10.59	28.12	22.53	30.28	3.53	19.41	17.72
ENSG00000183048	SLC25A10	Q9UBX3	19.57	6.32	4.41	6.33	7.73	5.2	25.09	2.59	9.6	13.91	17.63	23.61	8.64	21.79	3.46	0.57	3.51	11.83	10.95	13.87	8.94	9.5	3.75	35.39	25.38	48.63	3.51	18.82	3.08	4.95	4.48	3.87	19.3	2.23	5.31	8	25.93	2.83	10.73	14.66	7.97	9.86	12.38	9.35	0.94	11.63	6.43
ENSG00000141526	SLC16A3	O15427	14.37	13.69	57.51	18.93	28.46	2.78	20.58	13.37	25.65	24.81	48.56	19.07	6.08	126.47	17.99	17.8	3	14.11	14.05	6.58	37.2	35.52	4.54	5.88	2.85	22.94	34.63	155.13	9.21	26.49	38.17	56.46	74.2	1.35	1.11	114.75	4.23	53.69	7.89	4.03	10.67	96.89	5.47	13.76	74.4	3.35	12.37
ENSG00000177710	SLC35G5	Q96KT7	0.11	0.15	0.42	0.33	0.48	0.07	0.27	0.31	0.25	0.16	0.17	0.11	0.31	0.4	0.31	0.2	0.46	0.21	0.1	0.25	0.32	0.62	0.2	0.19	0.09	0.14	0.2	0.19	0.38	0.32	0.17	0.27	0.59	0.16	0.07	0.2	0.28	0.16	0.25	0.3	0.26	0.3	0.06	0.06	0.22	0.48	0.46
ENSG00000003989	SLC7A2	P52569	18.13	15.04	4.97	0.15	0.04	19.1	61.52	12.06	51.26	3.92	1.82	2.53	257.87	2.28	21.83	133.27	21.43	12.49	98.84	67.33	17.7	8.74	7.5	8.69	92.64	29.01	10.86	43.19	3.19	5.74	2.63	0.24	21.28	60.51	17.66	9.66	373.74	13.86	21.53	21.4	4.86	9.44	2.01	9.94	33.31	5.52	38.26
ENSG00000036565	SLC18A1	P54219	0.15	32.86	0.08	0.01	0	0.03	0.06	0.1	0.02	1.28	0.95	1.61	0	0.01	0.02	0	0	0.01	0.01	0.03	0.07	0.26	0.03	0.03	0	0.01	0.05	0.06	0.1	0.11	0.15	0	0.05	0	0.01	0.22	0.02	0.1	0.35	0.21	3.13	0.02	0.01	0.02	0.01	0.04	0.01
ENSG00000104635	SLC39A14	Q15043	78.12	80.04	51.27	0.92	1.37	27.22	23.41	23.31	18.24	48.86	52.42	147.61	174.9	34.85	29.76	40.34	7.51	13.01	296.63	16.69	51.27	54.24	41.84	30.53	202.88	93.53	10.15	33.32	8.91	56.73	27.15	40.39	37.53	19.27	47.85	73	20.86	27	23.32	17.12	55.9	82.8	8.5	26.02	2.04	13.99	196.16
ENSG00000147454	SLC25A37	Q9NYZ2	9.22	26.59	22.81	80.29	19.67	12.52	11.97	7.02	10.13	6.04	6.73	50.17	5.3	12.55	12.14	5.49	7.4	3.84	19.7	10.43	10.31	9.97	3.31	5.21	3.88	4.97	11.88	19.24	6.86	9.55	6.61	8.85	7.46	12.85	3.61	17.44	26.89	11.18	29.69	40.15	6.35	10.37	6.75	10.08	5.49	9.55	12.44
ENSG00000168575	SLC20A2	Q08357	13.58	10.01	13.91	2.05	2.21	15.48	26.41	59.55	14.06	22.87	19.95	50.37	20.43	34.74	22.94	9.87	12.28	35.87	24.92	39.97	24.12	33.49	42.09	19.24	20.51	33.04	22.82	28.84	7.76	20.44	8.61	55.09	20.11	10.26	11.03	27.41	38.27	19.37	19.52	13	21.25	17.3	34.21	24.62	47.91	17.97	28.35
ENSG00000137571	SLCO5A1	Q9H2Y9	0.21	0.08	1.32	0.63	0.52	0.22	0.59	0.8	0.31	0.29	0.79	0.28	3.54	1.24	0.38	0.04	0.11	0.56	0.9	0.53	0.43	1.63	1.94	0.06	0.04	0.18	0.17	0.79	1.28	0.39	0.42	1.01	0.38	0.06	0.1	0.78	0.01	0.03	3.68	3.58	0.5	0.19	0.07	0.11	2.65	0.09	0.9
ENSG00000253598	SLC10A5	Q5PT55	0.1	0.39	0.27	0.04	0.11	0.3	0.51	0.64	0.45	1.6	0.99	1.82	0.62	0.27	0.52	0.25	0.73	0.28	0.34	0.39	1.41	0.42	0.09	1.16	3.04	2.59	0.47	1.01	0.13	0.33	0.07	0.13	0.38	0.33	0.15	0.87	0.5	0.07	0.62	1.2	2.27	0.12	0.1	0.34	0.08	0.47	0.44
ENSG00000164893	SLC7A13	Q8TCU3	0.01	0.02	0.02	0.02	0.04	0.32	0.35	0.06	0	0.02	0.02	0.06	0.03	0.02	0.03	0.01	0.08	0.03	0.01	0.03	0.09	0.03	0.02	42.62	0.03	0.05	0.01	0.04	0.04	0.03	0.02	0.02	0.01	0	0	0.02	0.04	0.02	0.14	0.27	0.01	0.01	0.01	0.01	0.05	0.16	0.02
ENSG00000147606	SLC26A7	Q8TE54	1.69	0.18	0.13	0.04	0.05	0.44	0.39	0.2	2.09	0.24	0.16	0.2	0.08	1.19	4.59	1.51	0.19	0.06	0.07	0.99	1.03	0.59	0.56	26.12	0.04	0.07	0.21	0.25	4.19	0.55	1.2	0.18	1.26	0.15	0.26	0.32	0.79	0.47	0.24	0.16	0.51	98.34	0.22	0.44	0.02	0.07	0.25
ENSG00000164933	SLC25A32	Q9H2D1	15.93	12.89	19.86	11.01	8.71	14.17	23	17.34	14.49	8.06	17.41	7.88	29.28	12.98	19.75	30.28	10.15	9.76	17.04	11.86	21.14	17.38	7.49	10.77	9.61	14.22	14.03	25.64	21.34	26.37	22.21	17	16.64	13.21	1.95	20.88	17.79	16.35	15.24	14.74	10.67	10.72	3.18	11.61	2.38	8.59	20.16
ENSG00000164756	SLC30A8	Q8IWU4	0.07	0.06	0.06	0.26	0.02	0.86	1.17	0.67	0.06	0.31	0.24	0.7	757.64	0.09	1.34	0.01	0.15	0.28	104.93	0.19	0.36	0.08	0.09	4.53	0.04	0.05	0.16	0.34	0.23	0.5	8.96	0.12	0.26	0.05	13.27	38.23	0.32	0.51	0.28	0.05	0.31	0.02	5.01	0.17	0	1.06	0.06
ENSG00000022567	SLC45A4	Q5BKX6	3.47	2.39	6.07	4.22	3.67	2.2	3.19	6.92	11.43	3.68	6.1	2.98	6.44	7.71	5.49	0.37	1.87	2.13	9.63	10.12	5.03	3.65	3.26	5.98	0.22	5.28	6.28	15.72	3.83	5.69	5.02	2.47	20.13	1.97	1.72	10.54	4.27	8.62	6.06	4.43	2.14	7.84	4.06	8.73	0.61	4.03	2
ENSG00000185803	SLC52A2	Q9HAB3	17.74	13.67	19.95	7.38	9.66	9.8	41.81	14.03	15.75	19.49	37.31	21.3	16.5	36.33	11.84	4.89	10.79	7.2	17.96	9.89	11.66	14.56	4.05	7.01	2.15	15.42	15.46	65.32	12.43	25.55	26.8	24.88	42.35	6.68	5.06	31.36	11.61	24.07	11.7	14.47	10.17	25.49	7.96	16.57	1.84	14.65	13.49
ENSG00000147804	SLC39A4	Q6P5W5	0.12	0.83	2.88	0.43	0.61	0.8	2.81	2.59	0.81	7.04	14.51	138.04	0.33	1.39	0.72	0	0.82	0.27	0.05	1.22	1.46	0.37	0	14.34	0.36	1.04	4.62	17.67	0.52	0.71	1.03	0.2	6.17	3.72	0.33	16.66	0.4	2.65	1.55	0.75	1.27	2.01	0.89	1.94	0	1.07	1.07
ENSG00000167700	MFSD3	Q96ES6	5.76	8.1	4.69	1.2	2.15	4.19	13.82	10.22	4.75	8.61	8.53	14.01	6.4	11.45	3.5	0.46	5	3.54	6.54	6.07	3.96	4.93	4.86	12.41	5.63	21.07	4.54	15.68	3.12	7.3	4.35	7.83	21.03	1.94	2.23	4.81	14.24	2.33	9.39	11.71	3.71	13.48	7.41	7.91	6.29	8.93	4.76
ENSG00000164638	SLC29A4	Q7RTT9	44.26	10.87	1.11	0.41	0.44	1.56	3.9	12.05	2.66	2.44	1.6	4.78	62.19	8.34	3.63	0.84	6.12	1.28	12.36	6.61	2.66	23.46	1.01	2.29	1.21	18.01	1.37	2.59	0.32	3.06	2.3	3.93	2.22	0.89	2.88	7.99	0.29	0.91	3.95	3.25	2.11	26.77	0.43	1.1	0.56	1.43	2.37
ENSG00000075303	SLC25A40	Q8TBP6	5.53	9.28	11.78	5.05	9.74	10.21	10.29	13	9.03	8.06	11.93	6.82	6.28	8.17	11.42	8.76	7.57	6.53	4.67	10.13	8.74	17.21	7.3	8.82	3.47	9.19	8.94	11.7	12.59	14.65	13.44	4.67	10.97	10.66	0.9	9.13	12.53	5.47	13.68	14.39	10.92	11.49	2.58	7.3	2.26	9.71	10.46
ENSG00000004864	SLC25A13	Q9UJS0	8.79	16.91	12.49	5.09	5.62	12.7	17.29	11.61	11.01	16.41	24.37	16.81	13.42	29.7	12.71	17.06	12.37	9.86	14.87	15.2	15.79	25.61	4.06	33.62	77.36	60.57	9.94	22.78	8.48	31.65	38.88	8.69	29.4	9.45	2.05	14.72	21.97	23.09	12.41	18.82	20	16.98	2.57	17.46	1.62	14.23	10.59
ENSG00000146828	SLC12A9	Q9BXP2	8.18	4.97	12.47	4.86	5.82	4.88	9.51	8.16	8.95	8.23	11.91	8.2	5.76	11.81	6.39	3.5	0.97	8.09	7.97	9.76	14.9	19.07	2.36	6.79	2.32	15.08	12.14	15.93	8.04	11.82	13.48	7.18	20.89	4.96	2.25	10.24	11.47	20.03	7.45	7.01	6.16	10.76	3.38	9.13	0.76	8.94	5.05
ENSG00000170615	SLC26A5	P58743	0.23	0.37	0.19	0.45	0.18	1.29	0.67	0.24	0.16	0.13	0.27	0.28	0.09	0.24	0.61	0.01	0.36	0.06	0.03	0.26	0.15	0.37	0.03	0.2	0.15	0.23	0.94	0.49	0.39	0.37	0.4	0.26	0.32	0.27	0.05	0.44	1.1	0.19	0.74	1.75	0.3	0.19	0.1	0.2	0.08	0.71	0.47
ENSG00000091137	SLC26A4	O43511	0.58	0.37	0.26	0.06	0.06	1.07	0.22	15.21	1.97	0.25	0.18	0.22	0.7	0.5	1.05	0.47	0.24	0.21	0.98	0.65	0.72	1.11	0.4	6.88	0.09	0.21	0.63	0.89	0.62	2.03	1.55	0.78	0.1	0.62	0.05	0.38	0.81	0.44	5.74	6.11	0.33	1.21	0.12	0.44	0.2	0.24	0.39
ENSG00000091138	SLC26A3	P40879	1.1	0	25.99	0.01	0	76.34	2.94	0.75	0.36	1092.6	88.92	594.09	0.19	0.04	1.49	0	18.22	0.63	0.17	0.35	28.91	0.05	0.05	0.91	0.27	1.05	0.15	0.04	0.27	0.12	0	0	0.03	0.41	0.05	51.99	0.13	0.01	3.26	1.71	974.81	0	0	183.94	0.02	0	0.76
ENSG00000081800	SLC13A1	Q9BZW2	0.05	0	0.03	0.04	0.02	0	0.01	0.09	0	0.14	0.03	0.17	0.04	0.02	0.02	0.01	0.09	0.04	0.05	0.01	12.56	0.07	0	84.41	0.03	0.03	0.01	0.01	0.02	0.03	0.14	0.03	0.04	0	0.01	0.04	0	0.01	0.03	0.04	0.12	0.24	0	0	0	0.08	0.04
ENSG00000205060	SLC35B4	Q969S0	5.92	8.32	7.13	1.22	2.22	4.25	5.51	17.9	6.13	2.95	4.56	3	3.3	6.3	9.9	8.81	7.97	3.49	2.66	5.74	6.2	24.49	1.7	10.87	3.98	7.57	4.91	8.5	5.3	12.08	19.69	6.22	4.49	7.79	0.37	6.34	6.22	16.68	8.28	7.77	3.98	8.23	0.85	8.48	0.87	3.74	6.57
ENSG00000164707	SLC13A4	Q9UKG4	0	0.09	0	0	0	0.09	0.02	0.84	0	0	0	0	0.17	0	0.07	0	0	1.76	0.07	0.88	0.05	0.02	0.05	0.02	0.03	0.04	0.1	0.22	0	0.13	0	0.09	5.9	0.05	0.05	0.04	0.26	76.25	0.02	0.08	0	0.02	0.01	0.07	0	0.12	0.35
ENSG00000157703	SVOPL	Q8N434	0	1.72	0.08	0.09	0.43	1.15	1.5	0.37	0.52	0.78	0.2	0.11	0	1.32	0.27	0.01	0.68	0.2	0.01	2.66	0.12	1.96	0.02	1.56	0	0.08	0.4	0.74	0.01	0.16	0	0	3.52	0.71	0.07	0.36	14.05	0.71	0.4	0.26	0.27	3.8	0.9	0.76	0	0.2	0.64
ENSG00000157800	SLC37A3	Q8NCC5	20.79	12.08	14.84	7.76	9.82	26.97	28	21.46	40.22	26.52	31.71	14.54	22.34	34.31	72.57	43.62	28.73	12.79	28.09	30.08	30.47	35.5	6.08	16.75	5.33	14.58	22	36.34	10.65	24.23	38.3	16.08	28.1	18.21	3.5	27.74	46.88	31.02	22.83	31.07	27.51	30.56	9.86	17.57	2.04	13.02	35.13
ENSG00000164889	SLC4A2	P04920	22.68	21.1	30.04	9.73	16.24	8.34	35.26	17.7	20.78	15.52	30.05	24.86	36.32	46.56	35.11	10.99	6.46	15.95	37.36	26.1	31.57	44.65	13.64	20.18	9.19	49.83	32.16	53.63	16.36	74.61	82.79	113.25	54.44	21.54	11.17	41.47	87.9	39.45	20.09	17.58	8.91	64.09	10.49	21.13	6.7	22.34	22.73
ENSG00000104044	OCA2	Q04671	0.21	0.09	0.16	0	0	0.19	0.31	0.9	0.43	0.11	0.41	0.01	0.07	0.56	0.16	0	0.41	1.49	0.01	1.08	0.05	0.24	0.05	0.22	0.1	2.55	0.36	0.2	2.04	9.53	0.85	0	0.91	0.19	0	0.24	0	2.12	0.55	0.11	0.09	0.17	0.2	1.52	0.07	7.51	1.26
ENSG00000140199	SLC12A6	Q9UHW9	7.27	5.04	16.1	18.09	16.82	5.77	5.27	14.45	7.91	5.77	5.33	7.55	4.53	6.68	8.5	15.89	8.99	13.35	3.37	6.25	8.43	8.37	3.41	17.08	2.07	4.24	12.4	8.79	12.4	6.45	5.86	9.58	4.65	5.18	0.63	9.57	6.82	6.36	5.83	4.88	7.04	5.73	1.67	5.33	3.63	9.02	6.75
ENSG00000137860	SLC28A2	O43868	0.18	0.5	1.05	0.14	0.21	0.29	0.28	0.53	4.21	9.44	8.42	66.85	0.22	0.77	0.83	0.02	0.7	0.21	0.08	0.31	15.06	0.23	0.18	3.56	0.39	0.67	0.26	1.68	0.37	0.38	0.68	0.39	0.29	0.38	0.02	2.73	0.21	1.02	0.31	0.12	37.9	0.2	0.05	0.35	0.12	0.33	0.19
ENSG00000104154	SLC30A4	O14863	3.2	2.42	2.74	0.57	0.26	3.38	4.11	7.27	4.39	4.07	2.43	7.2	5.67	3.15	4.88	5.38	3.5	4.7	2.06	3.34	3.26	3.92	1.37	4.49	1.58	2.42	3.06	2.18	3.32	3.61	1.65	4.56	3.01	3.22	0.4	4.19	9.6	5.86	64.17	82.59	4.11	3.45	0.54	3.81	0.6	3.07	3.12
ENSG00000188467	SLC24A5	Q71RS6	0	0.01	0.01	0.01	0.02	0.28	0.05	0.04	0	0.02	0.06	0.05	0.03	0.02	0	0.02	0.02	0	0.04	0.03	0.12	0.02	0.01	0.11	0	0.02	0.12	0.03	0	185.39	39.78	0.02	0.15	0	0	0.01	0	0	0	0.01	0.03	0.01	0.02	0	0	9.64	9.98
ENSG00000074803	SLC12A1	Q13621	0.3	0.1	0.46	0.57	0.14	0.25	6.36	1.36	0	0.41	0.14	0.01	0.34	0.09	0.08	0	0.35	0.01	0.16	0.2	0.33	0.2	0.01	773.21	0.23	4.9	0.01	0.04	0.1	0.1	0	0.06	0.15	0.23	0.01	0.12	0	0.16	0.4	0.14	0.07	0.13	0.03	0.15	0.01	0.14	0.62
ENSG00000140284	SLC27A2	O14975	5.57	4.4	3.93	4.29	7.07	17.35	7.67	2.47	2.51	18.26	14.32	11.49	3.31	4.07	0.64	0.33	79.21	2.31	3.14	17.35	3.74	0.23	0.02	160.98	145.28	49.94	2.57	13.15	1.74	1.05	1.07	0.03	2.54	0.1	1.51	2.24	13.22	24.59	8.91	14.87	18.15	4.98	0.14	1.47	0.01	1.52	3.73
ENSG00000186198	SLC51B	Q86UW2	2.86	1.33	4.69	0.53	0.17	1.57	1.09	5.97	63.8	42.33	7.57	87.83	0.47	1.49	9.87	0.01	7.79	2.72	0.21	13.05	4.35	7.63	1.73	19.46	0.99	9.17	12.87	1.41	0.76	1.17	1.25	0.2	3.34	2.7	0.05	4.93	0.18	2.4	6.43	1.78	33.35	2.92	0.47	9.46	0.38	1.03	1.47
ENSG00000074621	SLC24A1	O60721	4.55	3.34	2.75	1.24	1.32	6.41	5.37	2.81	7.45	2.77	3.26	2.39	1.71	5.94	6.54	3.67	6.75	2.77	2.02	8.7	6.04	4.85	0.86	4.24	1.56	3.51	4.71	4.94	3.82	9.98	4.52	2.29	6.84	6.9	0.4	3.29	6.24	5.33	4.78	5.96	3.07	7.97	1.07	4.39	0.35	6.23	5.65
ENSG00000156222	SLC28A1	O00337	0.24	0.07	0.15	0.01	0.01	0.15	0.45	0.3	0.48	0.07	0.07	39.05	0.21	0.12	0.15	0.01	0.71	0.12	0.23	1.14	0.45	0.45	0.65	49.12	35.43	26.71	0.02	0.31	0.26	0.13	0.08	0.23	0.84	0.06	0	1.77	0.8	1.7	0.07	0.05	0.04	53.78	0.05	0.01	0.52	0.07	0.11
ENSG00000140519	RHCG	Q9UBD6	0.49	0.37	0.14	0.02	0.02	0.75	0.39	3.22	13.76	0.25	1.59	0	3.62	3.28	0.67	0	0	2912.73	22.1	0.51	1.28	2.21	0.46	53.97	0.25	0.24	0.1	0.67	0.03	4.61	0.89	0.01	1.91	0.08	0.19	1.1	0	0.19	0.36	0.21	0.07	454.55	4.79	1.29	0	1.36	3.35
ENSG00000185518	SV2B	Q7L1I2	2.12	1.58	0.4	0.07	0.09	0.5	0.38	48.13	0.26	0.32	0.16	0.17	0.96	0.15	0.26	0.01	0.25	0.14	0.49	0.31	0.48	4.56	0.39	0.22	0.11	0.5	0.44	0.2	0.59	1.09	1.22	0.04	0.06	0.08	0.32	1.17	0.11	0.43	1.27	0.86	0.47	1.78	0.45	0.21	0.22	0.33	0.48
ENSG00000176463	SLCO3A1	Q9UIG8	9.99	8.18	9.62	6.03	5.48	5	3.64	19.48	7.17	3.5	4.67	1.91	7.53	7.5	4.82	2.53	3.96	7.64	7.95	8.76	9.89	7.32	13.81	5.59	1.53	10.54	17.31	9.2	7.2	10.65	4.63	5.69	20.43	3.4	0.48	9.28	26.57	1.48	4.67	2.02	3.94	4.77	1.01	8.74	1.57	14.18	8.53
ENSG00000111181	SLC6A12	P48065	0.21	0.62	1.63	0.11	0.1	0.52	1.1	14.88	0.82	0.73	1.08	4.73	0.05	3.53	2	0.09	8.23	0.04	0.23	6.15	1.55	4.48	0.12	29.47	43.68	19.11	3.64	1.79	0.61	1.3	2.32	0.12	9.65	0.43	0.14	2.1	0.2	0.78	0.14	0.09	2.07	16.61	0.09	0.08	0	0.35	0.82
ENSG00000010379	SLC6A13	Q9NSD5	0.28	0.24	0.06	0.06	0.04	0.08	0.04	6.27	0.11	0.18	0.07	2.67	0.35	0.27	0.3	0.06	0.44	0.01	0.09	11.2	0.09	1.67	0.67	152.94	8.99	1.82	1.34	0.23	0.08	0.52	0.26	2.12	0.66	0.07	0	0.24	0	0.09	0.34	0.37	0.08	39.01	0.08	0.17	0.11	0.34	0.07
ENSG00000173262	SLC2A14	Q8TDB8	0.52	2.83	0.54	4.2	3.01	17.24	1.43	0.5	0.79	1.17	0.68	0.3	0.46	3.2	0.65	0.1	2.19	2.07	1.12	0.76	1.51	1.74	0.48	0.8	0.39	2.07	0.79	2.66	0.74	1.66	0.72	0.73	1.81	3.93	0.6	1.75	0.13	1.7	3.17	5.06	0.99	0.75	0.05	1.84	0.15	0.92	5.53
ENSG00000059804	SLC2A3	P11169	65.98	24.81	78.4	271.61	133.8	11.03	14.68	81.26	25.26	8.58	30.03	6.85	12.34	56.48	32.28	11.13	1.91	13.55	5.92	8.84	85.25	50.27	8.03	7.91	15	19.48	47.45	44.64	33.34	47.08	52.02	13.29	29.85	14.49	2.29	102.89	18.83	137.68	27.02	11.28	13.74	32.55	1.19	7.49	0.7	3.55	14.48
ENSG00000188991	SLC15A5	A6NIM6	0.28	0	0	0	0	0.23	0.08	0.25	0.01	0.01	0	0	0	0.01	0.02	0	0.02	0	0	0	0.01	0.03	0	0.02	0.03	0	0.03	0.03	0	0.02	0.02	0.03	0.01	0.01	0	0.01	0	0.01	0	0.01	0	0.01	0	0.02	0	0	0.02
ENSG00000139155	SLCO1C1	Q9NYB5	1.69	0.26	0.15	0.02	0	0.2	0.18	27.63	0.06	0.29	0.14	0.16	0.08	0.11	0.04	0.01	0.29	0.21	0.05	0.05	1.09	12.25	0.25	0.15	0	0.23	0.27	0.15	0.24	0.39	0.4	0	0.06	0.01	0.01	0.41	0.51	0.1	0.07	0.01	0.27	0.29	0.05	0.11	0.01	0.26	0.33
ENSG00000111700	SLCO1B3	Q9NPD5	0.04	0.02	0.04	0	0	0.21	0.11	0.03	19.42	0.33	4.92	0.2	0.05	2.18	0.28	0.05	0.51	0.37	0.11	0.1	0.49	0.02	0	0.1	138.57	54.89	0.09	18.82	0	0.08	0	0	7.34	0.06	0.01	18.13	0	0.07	0.52	2.54	0.2	0	0.01	0.02	0	0	0
ENSG00000205754	SLCO1B7	G3V0H7	0	0.18	0.08	0.26	0.15	42.58	2.34	0.14	1.06	0.11	0.33	0	0	0.5	0.26	0	0	0.03	0	0.01	0.3	0.34	0	0.15	2.04	0.62	0.02	1.99	0.38	0.07	0	0.25	0.66	0.18	0	3.44	0.25	0.16	0.17	0.3	0.16	0.29	0.01	0.06	0	0.08	0
ENSG00000134538	SLCO1B1	Q9Y6L6	0.03	0	0	0	0	1.23	0.13	0	0.34	0.01	0.12	0	0	0.17	0.01	0	0	0	0.01	0	0.52	0.01	0	0.2	307.46	67.71	0.01	0.56	0	0.01	0	0	0.22	0.01	0	0.85	0	0.01	0.01	0.09	0.02	0.01	0.02	0	0	0	0.06
ENSG00000084453	SLCO1A2	P46721	0.12	0.22	0.16	0.18	0.23	4.75	1.85	28.83	0.01	0.2	0.67	0	4.77	1.19	0.22	0.01	0.45	0.12	0.66	0.9	0.82	6.94	0.62	1.24	6.01	4.74	4.21	4.8	0.91	0.3	1.3	0.26	3.75	0.37	0.52	2.05	0.99	1.6	1.15	4.05	0.1	0.4	6.66	0.06	0.2	0.59	7.11
ENSG00000151229	SLC2A13	Q96QE2	4.49	9.89	4.94	0.62	0.37	3.33	4.38	49.54	20.31	8.26	5.19	6.72	66.17	2.5	10.11	1.58	6.33	4.06	11.34	4.37	6.51	14.26	3.53	12.21	3.44	5.49	5.75	4.99	1.96	7.92	3.77	2.56	2.03	2.62	1.12	7.11	73.38	6.85	4.27	3.18	8.07	6.22	1.98	3.27	0.15	1.68	3.42
ENSG00000134294	SLC38A2	Q96QD8	120.57	147.1	97.33	56.43	79.29	109.14	89.2	56.16	141.57	46.49	67.22	33.8	66.56	78.63	148.51	615.8	45.31	117.89	77.6	93.08	209.3	93.38	29.61	68.87	154.12	104.81	81.73	78.31	75.65	89.78	67.04	111.18	118.85	150.5	15.32	109.76	231.87	224.52	80.33	63.19	54.5	47.97	32.02	58.61	32.8	239.38	160.29
ENSG00000211584	SLC48A1	Q6P1K1	25.61	21.01	9.54	7.45	7.55	17.53	13.25	79.24	25.21	10	13.86	7.64	9.72	16.67	25.71	12.46	19.82	20.28	9.57	46.17	24.1	33.05	11.63	26.05	4.34	15.69	23.87	14.69	8.09	24.05	16.15	6.17	68.6	56.38	3.01	14.42	49.43	25.74	18.85	15.84	12.04	26.68	8.01	32.02	8.86	23.78	15.18
ENSG00000110911	SLC11A2	P49281	17.8	24.42	24.12	12.28	7.57	40.31	33.97	55.65	45.4	18.63	45.82	63.14	33.87	74.64	29.87	35.94	25.05	29.22	31.18	34.73	29.91	52.44	11.28	25.74	14.96	29.75	40.39	36.6	15.24	59.97	40.08	16.63	40.61	17.25	5.31	32.16	65.09	37.56	43.6	46.91	22.39	28.76	14.86	29.89	5.75	27.59	25.62
ENSG00000050438	SLC4A8	Q2Y0W8	0.38	4.13	1.36	0.48	0.94	1.73	2.65	14.61	1.72	0.35	0.92	0.55	8.4	2.2	0.63	0.36	3.08	0.16	1.48	2.8	0.53	11.66	0.17	1.55	0.1	0.36	1.88	1.1	1.79	0.59	0.74	0.71	2.78	4.27	0.22	1.25	0.44	0.45	0.82	0.47	0.6	0.73	0.26	0.87	0.08	0.35	0.63
ENSG00000182544	MFSD5	Q6N075	15.43	21.73	16.96	13.88	10.38	15.83	19.96	17.85	15.98	16.48	18.32	13.97	17.46	22.62	15.69	19.63	15.33	34.67	21.7	21.59	17.77	22.75	10.13	13.11	4.4	15.75	22.24	28.37	16.71	39.92	29.15	20.8	22.85	12.27	3.19	23.06	29.78	23.1	23.31	22.27	16.26	26.25	8.12	18.65	3.97	49.79	23.68
ENSG00000139540	SLC39A5	Q6ZMH5	0.32	0.09	7.38	0.11	0.15	0.15	0.22	0.2	0	74.58	44.26	247.01	2.79	0.38	0.75	0.02	0.03	0.16	18.18	0.48	10.08	0.24	0.05	114.63	85.71	58.22	0.19	0.22	0.6	0.18	0.05	0.04	0.37	0.25	53.12	13.69	0	0.22	0.34	0.23	49.79	22.31	0.06	0.43	0.01	0.46	0.06
ENSG00000135502	SLC26A10	Q8NG04	0.07	0.09	0.18	0.01	0	0	0.02	0.07	0.05	0.05	0.04	0.07	0.04	0.1	0.57	0.02	0.27	0.04	0	0.26	0.11	0.48	0.04	0.01	0	0.1	0.02	0.07	0.06	0.03	0.28	0.01	0.14	0.17	0	0.18	0	0.07	0.14	0.09	0.09	0.04	0	0.24	0.09	0.04	0.2
ENSG00000118596	SLC16A7	O60669	24.84	11.62	8.82	3.33	5.2	3.71	3.13	7.17	6.7	2.68	2.48	2.16	5.03	2.79	7.17	3.16	2.93	8.19	18.57	2.57	12.91	4.3	24.71	17.98	2.71	8.83	3.91	5.91	8.79	6.35	2.03	3.34	1.65	4.42	2.65	7.54	3.29	2.9	3.36	1.99	3.99	48.41	1.65	3.24	0.62	11.78	8.57
ENSG00000175782	SLC35E3	Q7Z769	2.18	3.74	3	3.05	3.27	5.88	5.81	5.62	3.99	2.56	3.01	2.02	2.77	7.68	3.47	2.34	5.79	2.94	3.03	3.06	3.11	5.25	1.29	2.97	2.28	3.47	4.13	3.45	4.14	5.39	4.38	7.65	3.1	3.78	0.39	3.16	4.84	3.13	5.9	5.84	3.34	3.5	1.35	2.81	0.84	6.11	2.87
ENSG00000072041	SLC6A15	Q9H2J7	0.19	2.17	0.81	0.01	0	0.75	6.4	23.11	0.44	0.56	0.18	0.18	0.3	0.12	1.4	0.02	0.02	3	0.18	0.1	0.18	3.64	0.01	0.25	0	0.12	0.23	5.83	0.01	39.22	17.39	0.86	0.34	0.62	0	0.26	0	5.52	0.56	0.49	0.41	0.69	0.09	0.32	0	2.29	2.84
ENSG00000075415	SLC25A3	Q00325	289.94	409.29	255.36	128.03	93.84	308.92	321.68	259.8	275.8	350.8	380.63	397.97	252.78	298.91	310	763.12	279.44	293.98	326.67	308.83	223.6	239.54	508.84	438.91	189.37	291.71	261.48	291.36	239.14	336.47	274.57	545.03	255.9	299.99	55.85	264.91	583.98	287.11	293.9	297.22	408.46	414.72	98.84	303.98	528.22	228.42	284.64
ENSG00000179520	SLC17A8	Q8NDX2	0	0.12	0.03	0	0	0.01	0.01	1.3	0.03	0.44	0.02	0.74	0.01	0.19	0.24	0	0.07	0	0.03	0.62	0	4.26	0	0.07	0.25	0.09	0.06	0.02	0.03	0.04	0	0.01	0.05	0.04	0.01	0.04	0	0.53	0.01	0.01	0.44	0.04	0	0.01	0	0.02	0
ENSG00000256870	SLC5A8	Q8N695	0	2.44	0	0	0	0.04	0.46	0	16.26	0.03	0	0.22	0	0	0.02	0	0	0	0.02	0	0	0	0	3.54	0	0	0.81	1.01	0	0	0	0	0	1.19	0	0	0	0	0.35	0.97	0.05	0.7	0.28	0	0	0	0
ENSG00000136052	SLC41A2	Q96JW4	9.76	11.77	11.31	0.84	0.06	13.23	9.32	12.26	14.9	21.23	11.31	32.46	24.44	26.93	7.78	11.3	19.34	2.23	34.04	5.18	22.92	17.35	1.31	8.95	59.81	29.09	9.81	31.18	5.62	5.11	4.56	5.58	7.78	6.66	3.89	25.97	18.19	5.48	5.44	4.34	16.88	18.18	5.79	13.5	0.25	1.76	6.8
ENSG00000166111	SVOP	Q8N4V2	0.09	2.11	0.21	0.11	0.11	0.04	0.1	32.4	0.04	0.2	0.08	0.58	10.3	0.07	0.1	0.01	0.14	0.04	1.91	0.07	0.07	2.8	0.26	0.21	0.1	0.07	0.07	0.12	0.06	0.17	0.1	0.17	0.27	0.06	0.17	0.86	0.05	0.09	0.08	0.08	0.24	0.05	0.02	0.16	0.06	0.14	0.09
ENSG00000089060	SLC8B1	Q6J4K2	14.92	48.64	20.44	11.27	10.69	9.36	12.55	8.02	17.09	12.5	12.53	10.3	4.54	19.19	12.36	7.52	9.68	11.11	11.19	12.67	17.25	13.1	4.71	8.58	4.74	15.57	18.71	22.52	15.34	13.08	10.99	8.64	20.67	46.45	3.58	20.11	10.87	11.36	11	10.6	10.7	19.14	4.31	12.84	3.54	15.05	10.39
ENSG00000139370	SLC15A4	Q8N697	13.97	11.94	19.83	26.37	18.05	14.61	19.1	12.17	17.08	7.45	11.5	6.63	20.57	18.37	27.04	16.24	11.9	12.22	21.4	17.85	18.96	22.64	7.78	9.89	9.74	15.01	17	17.37	27.74	35.56	23.49	22.5	15.79	14.4	1.93	20.44	13.24	16.4	15.55	13.06	8.36	61.03	3.18	14.61	7.45	16.53	25.06
ENSG00000189339	SLC35E2B	P0CK96	20.7	27.09	28.74	11.18	16.21	29.56	33.58	46.58	31.58	21.92	21.76	33.29	22.52	48.43	44.72	20.58	42.13	16.49	16.32	41.51	30.97	43.05	10.07	17.63	4.96	20.37	31.52	24.01	38.13	25.79	23.59	19.77	31.8	43.02	5.01	22.62	35.91	29.54	37.38	40.75	25.28	22.72	12.83	31.62	10.32	35.35	31.14
ENSG00000215790	SLC35E2	P0CK97	2.48	2.65	4.43	2.68	3.27	3.41	6.48	6.55	6.41	2.76	2.84	4.8	3.24	3.84	5.54	2.06	2.74	2.78	2.13	5.47	4.13	7.35	1.97	2.21	0.64	2.55	4.86	4.01	5.73	3.48	2.14	2.83	5.81	7.24	1	3.27	5.61	3.74	4.9	4.91	2.84	4.65	2.09	5.12	1.47	4.99	2.61
ENSG00000162426	SLC45A1	Q9Y2W3	1.66	2.44	0.69	0.02	0.01	0.48	1.2	11.79	2.47	0.49	0.41	0.53	3.02	0.67	3.26	0.25	0.99	1.07	0.78	2.31	1.75	4.07	0.51	1.13	0.04	0.9	0.52	0.53	0.47	0.43	0.32	1.13	1.48	1.34	0.22	1.54	1.58	0.46	1.87	1.59	0.44	0.54	0.07	3.08	0.4	0.3	0.35
ENSG00000197241	SLC2A7	Q6PXP3	0.03	0	0	0.02	0.03	0.04	0.02	0	0.04	0.04	0.01	3.11	0	0	0.02	0.01	0.36	0.06	0	0.04	0.02	0.04	0.01	0.01	0	0.04	0	0.05	0	0.01	0.12	0	0.05	0.02	0	0.06	0	0.01	0.19	0.17	0.03	0.02	0	0.13	0	0.02	0
ENSG00000142583	SLC2A5	P22732	6.34	4.38	7.86	64.64	99.45	1.71	2.61	17.89	3.19	4.86	3.96	112.18	0.38	11.16	2.7	0.11	14.8	3.56	0.36	4.32	2.04	48.09	0.95	39.89	0.39	7.87	1.51	6.64	24.91	3.89	9.24	16.71	10.48	3.41	0.17	17.7	1.67	7.14	28.08	8.69	3.97	37.11	0.73	7.15	23.57	9.1	4.28
ENSG00000171612	SLC25A33	Q9BSK2	12.17	4.59	3.81	5.73	4.31	7.55	5.73	13.24	3.88	4.74	6.18	2.4	8.61	6.15	5.04	7.4	15.47	3.3	6.74	3.32	6.06	8.83	2.85	10.25	5.59	8.33	3.77	6.16	4.06	6.24	6.95	3.93	6.99	2.01	0.79	5.14	4.63	2.1	6.88	12.65	4.29	2.26	2.06	2.91	1.62	1.4	5.53
ENSG00000162461	SLC25A34	Q6PIV7	2.12	3.33	1.53	2.29	1.15	0.83	0.87	2.02	0.87	3.71	0.8	14.93	6.88	0.88	2.72	2.63	1.15	2.01	0.97	1.92	2.64	2.61	1.35	4.24	0.93	1.37	1.61	0.71	1.62	1.45	1.77	3.19	1.25	2.16	1.09	2.26	1.22	2.09	1.22	0.62	2.7	3.88	2.3	1.27	8.22	1.14	4.05
ENSG00000158014	SLC30A2	Q9BRI3	0.32	0.72	0.55	0.66	0.66	1.69	1.31	0.57	0.32	0.71	1.27	0.61	4.67	1.23	1.22	0.09	0.65	0.29	29.52	0.95	13.22	0.65	2.89	21.97	0.15	0.95	0.53	0.58	0.5	1.33	0.52	0.25	3.93	0.36	16.5	3.57	1.16	7.98	0.57	0.57	0.38	0.86	0.95	4.36	0.18	1.56	0.55
ENSG00000090020	SLC9A1	P19634	11.35	9.75	15.22	7.59	5.34	8.41	17.54	12.52	14.52	19.54	14.72	32.03	8.41	20.08	12.95	7	10.61	9.98	11.88	13.33	28.41	13.28	9.78	5.6	1.12	6.85	20.97	19.85	8.77	20.61	12.71	15.96	12.81	7.71	1.93	24.62	29.19	32.68	13.18	9.48	16.1	13.97	33.49	28.64	1.7	11.17	14.06
ENSG00000168389	MFSD2A	Q8NA29	4.01	1.9	4.68	5.13	2.44	16.54	5.24	19.64	4.51	7.11	7.34	14.72	4.53	10.79	14.95	0.5	114.69	11.89	5.17	3.67	3.68	29.94	0.27	0.95	59.93	24.63	53.42	21.88	2.77	6.75	3.53	22.49	4.38	0.98	0.13	7.4	0.48	23.91	2.81	0.42	5.65	6.32	0.17	109.66	0.05	35.89	8.27
ENSG00000117394	SLC2A1	P11166	1.51	1.54	1.5	19.96	1.98	1.88	4.51	5.08	3.85	1.99	12.57	0.45	7.31	14.25	5.14	1.5	1.5	16	4.45	6.89	8.1	21.77	1.89	1.29	0.17	0.85	0.79	27.03	3.53	9.47	9.95	16.53	11.44	1.14	0.28	19.37	5.5	133.95	2.33	1.79	1.09	9.95	0.84	4.11	0.15	31.3	15.35
ENSG00000196517	SLC6A9	P48067	3.25	31.01	6.88	6.61	0.71	3.73	13.33	24.06	8.59	8.46	5.73	2.44	5.29	11.03	10.18	2.8	1.32	19.23	3.51	15.72	7.81	22.46	0.85	1.86	0.28	4.15	8.61	9.74	1.43	8.35	2.14	8.16	12.01	1.76	1.73	4.87	2.78	2.1	3.37	2.09	7.01	2.49	2.81	8.04	0.41	49.87	42.71
ENSG00000117834	SLC5A9	Q2M3M2	0.09	0	0.11	0.01	0	0.1	0.15	0.15	0.3	0.63	1.33	43.81	0.03	0.03	0.31	0.01	1.31	0.24	0.07	0.25	3.87	0.07	0.05	3.51	4.05	4.69	4.51	0.62	0.04	0.75	0.34	0.04	0.03	0.06	0.82	2.67	0	0.07	0.08	0.04	0.57	3.83	0.02	1.15	0.05	1.25	1.92
ENSG00000162383	SLC1A7	O00341	1.65	0.28	0.37	0.04	0	1.13	0.7	0.13	2.36	0.41	1.17	2.48	0.07	0.23	1.95	0	0.88	1.37	0.01	4.45	8.55	1.72	1.2	0.19	0.33	4.32	1.33	2.02	0.22	0.87	0.39	0.79	0.21	3.78	0.06	1.5	0.23	0.76	1.85	0.54	0.27	0.65	0.18	1.18	0.51	0.98	1.8
ENSG00000116704	SLC35D1	Q9NTN3	5.7	8.9	10.76	5.52	4.12	6.56	11.4	5.57	11.97	26.52	18.92	16.46	6.22	6.97	9.6	5.54	6.03	5.55	6.87	8.22	10.38	11.01	2.02	13.36	38.58	21	5.68	7.64	9.11	8.92	6.03	6.51	6.78	9.67	1.41	10.79	15.31	13.72	11.67	10.3	30.02	8.15	1.85	8.12	2.64	11.89	7.86
ENSG00000137968	SLC44A5	Q8NCS7	0.31	0.95	0.8	0.21	0.24	7.21	2.45	5.65	1.08	2.09	4	1.28	3.01	0.45	1.26	10.79	0.56	4.49	1.48	5.8	1.73	18.27	1.4	2.25	0.57	6.51	1.03	12.21	0.64	2.18	0.21	0.09	4.31	1.48	0.01	5.3	8.07	5.54	1.19	3.17	3.25	0.24	0.2	0.36	0.2	12.69	36.57
ENSG00000143036	SLC44A3	Q8N4M1	2.77	10.92	8.33	0.12	0.84	10.24	16.52	7.9	13.22	32.06	42.13	27.23	15.09	21.63	12.25	1.65	8.25	8.11	24.02	12.63	17.39	8.77	2.19	31.03	3.26	18.21	15.71	15.53	0.91	7.43	1.74	8.04	7	1.48	5.23	20.5	12.55	4.89	17.41	15.09	39.19	17.17	10.13	11	0.06	7.16	6.89
ENSG00000117620	SLC35A3	Q9Y2D2	8.75	6.95	12.91	8.46	7.72	14.43	25.68	9	19.96	46.55	37.36	44.08	10.01	19.69	13.02	13.66	5.12	15.26	10.06	18.66	19.23	15.86	2.71	16.8	11.03	15.33	15.37	19.19	8.6	10.02	9.91	8.51	20.65	9.79	2.35	19.79	25.35	11.47	23.27	28.64	47.22	12.1	7.64	12.02	1.13	9.93	9.29
ENSG00000156875	HIAT1	Q96MC6	34.2	38.41	38.59	60.58	39.98	35.27	40.94	42.3	40.75	22.96	32.6	21.52	55.49	40.21	60.28	58.9	32.6	34	38.48	44.84	42.91	38.83	13.67	32.91	15.72	26.35	45.62	39.74	34.3	43.18	43.87	39.15	41.09	39.27	6.88	40.12	197.28	50.24	55.65	47.29	28.33	24.37	9.86	45.9	4.3	25.09	46.07
ENSG00000162695	SLC30A7	Q8NEW0	8.42	10.45	14.03	6.12	6.34	10.16	18.16	5.69	15.12	8.99	15.22	9.16	14.88	18.36	11.18	25.24	10.56	6.87	15.61	7.94	16.71	15.96	1.85	7.6	7.06	12.09	11.34	17.49	12.39	14.21	15.25	10.66	10.04	5.42	1.56	20.69	20.61	16.67	12.7	17.78	12.89	11.01	3.03	7.19	0.94	7.93	13.35
ENSG00000085491	SLC25A24	Q6NUK1	18.34	12.45	16.65	5.55	7.89	22.85	37.67	5.1	44.39	32.57	33.91	28.4	32.71	27.05	26.44	58.71	8.8	14.82	29.15	24.84	25.13	13.84	7.72	14.88	1.87	6.23	29.93	25.26	13.57	20.33	16.66	21.96	25.99	16.55	1.44	27.64	39.7	29.84	15.61	10.15	39.61	13.34	2.39	15.01	1.27	7.94	22.79
ENSG00000197106	SLC6A17	Q9H1V8	0.55	7.97	0.37	0.13	0.09	0.42	0.77	75.69	0.1	0.17	0.13	0.1	44.2	0.09	0.14	0.02	1.43	0.44	4.12	0.17	0.21	6.29	0.04	1.12	0.04	0.22	0.19	0.25	0.05	32.93	24.03	4.99	0.18	0.07	0.32	1.83	0.1	1.2	0.22	0.28	0.15	0.37	0.11	0.25	0.02	7.34	2.85
ENSG00000168679	SLC16A4	O15374	3.37	3.44	5.73	0.72	0.6	8.36	5.1	4.79	6.45	1.93	4.05	9.52	0.86	8.9	4.83	15.15	27.55	2.96	0.71	6.77	20.85	15.59	2.12	124.39	8.06	2.51	13.55	28.87	3.39	18.14	7.73	10	6.97	25.22	0.08	13.49	1.51	39.97	6.1	2.84	1.97	36.29	1.61	8.11	0.3	1.58	1.3
ENSG00000155380	SLC16A1	P53985	8.44	6.99	9.29	1.81	0.88	5.21	13.75	17.23	4.75	23.6	25.56	18.62	2.96	13.55	18.48	67.49	13.42	6.19	3.33	8.06	12.02	53.44	22.28	5.93	13.72	20.55	3.64	13.31	6.84	16.04	25.48	23.14	13.32	6.2	0.26	14.85	7.8	25.3	11.71	14.92	19.5	10.33	0.57	8.09	12.04	8.37	6.28
ENSG00000163393	SLC22A15	Q8IZD6	1.22	4.19	3.33	20.53	24.56	1.84	3.87	10.62	2.44	1.39	2.87	1.08	8.49	2.76	1.82	0.66	1.66	4.49	3.28	2.5	3.07	6.16	3.06	3.74	0.37	2.5	7.14	5.29	1.14	6.52	1.83	5.17	1.99	1.45	0.64	5.61	8.64	2.86	2.67	1.84	1.97	5.29	0.95	2.33	0.11	11.19	4.27
ENSG00000159164	SV2A	Q7L0J3	1.9	11.69	4.09	3.84	9.86	1.12	1.45	167.4	4.69	2.06	1.71	1.62	24.9	5.01	10.95	0.31	27.94	1.82	4.82	5.15	5.25	53.68	0.69	1.19	0.26	1.62	2.12	5.81	2.58	4.72	5.65	5.84	4.52	2.86	0.32	5.33	70.8	2.09	4.89	1.93	2.1	7.13	0.57	5.26	0.14	1.07	4.49
ENSG00000143554	SLC27A3	Q5K4L6	16.21	3.18	7.62	2.36	4.67	5.72	10.72	2.66	9.22	7.1	5.26	3.23	2.28	5.88	7.69	1.81	43.74	6.93	1.7	12.08	9.33	7.19	2.95	2.94	9.72	28.11	20.97	8.84	5.68	42.03	7.8	1.2	8.69	5.45	0.99	6.06	5.99	10.67	6.9	4.1	6.17	4.77	1.42	11.28	0.82	11.82	7.19
ENSG00000143570	SLC39A1	Q9NY26	64.94	58.97	67.22	6.69	9.82	54.51	109.35	31.33	61.84	39.35	65.2	37	81.75	93.34	65.38	72.02	39.6	40.74	85.54	68.91	85.45	74.51	27.42	50.76	27.5	93.06	82.97	150.99	38.75	90.11	81.02	57.07	84	58.02	9.18	100.07	68.48	133.49	71.1	61.36	41.77	96.39	16.64	63.44	11.55	44.76	49.22
ENSG00000169241	SLC50A1	Q9BRV3	16.75	28.41	29.44	12.99	14.38	35.3	92.41	9.08	45.98	49.13	47.19	43.48	30.84	42.28	24.22	24.07	133.24	24.05	35.18	37.84	28.94	17.79	6	26.87	18.67	41.17	28.82	117.84	32.94	36.36	41.03	19.13	66.37	12.1	11.39	43.02	45.98	29.58	54.17	60.08	65.55	35.06	13.07	23.36	1.91	29.76	43.75
ENSG00000160785	SLC25A44	Q96H78	17.69	11.7	14.55	7.99	5.13	11.26	21.73	43.18	13.52	11.29	12.3	18.74	22.12	12.69	12.29	21.1	13.35	10.1	14.72	12.27	17.82	26.51	7.88	28.62	17.41	25.81	17.06	23.2	11.99	26.11	15.73	12.73	12.27	7.07	1.87	16.45	28.13	11.77	14.16	14	12.82	12.69	2.62	12.95	4.74	11.59	14.41
ENSG00000132677	RHBG	Q9H310	0	0.08	0	0	0	0	0.1	0	0	0.01	0	0	0.05	0	0	0	0	0.69	0.02	0	0	0	0	3.58	0.66	2.84	0	0.05	0	0.11	0.06	0	0.48	2.1	0	0.02	0	0	0.04	0	0.01	24.23	0.02	0.06	0	0.42	0
ENSG00000117479	SLC19A2	O60779	47.9	27.22	14.86	7.03	5.16	33.71	29.26	8.44	12.19	6.31	10.19	4.34	8.11	7.72	12.97	6.07	9.58	14.19	11.88	7.54	49.33	10.2	6.48	14.89	20.05	13.93	12.85	15.25	3.61	34.31	17.39	8.23	4.51	12.17	5.29	15.44	18.88	27.43	17.83	24.87	6.57	14.57	3.01	6.75	16.63	15.05	11.84
ENSG00000162753	SLC9C2	Q5TAH2	0	0.04	0.01	0.01	0	0	0	0.09	0	0	0	0.01	0.02	0.08	0.06	0.08	0.1	0	0	0.85	0	0.81	0.02	0.05	0	0.01	0.12	0.03	0.04	0.01	0.01	0	0.54	0.39	0.03	0.05	0.03	0.05	0.02	0.01	0	0.01	0	0.11	0	0.01	0.02
ENSG00000174514	MFSD4	Q8N468	2.11	0.69	1.56	0.04	0.05	3.32	0.62	50.82	12.6	14.13	4.37	1.93	1.02	3.87	1.69	0.12	10.73	1.57	1.34	4.14	26	4.54	0.63	75.14	0.08	0.83	10.19	8.19	0.51	0.83	0.08	0.05	2.19	0.76	0.31	3.85	0.32	8.89	3.08	2.95	19.58	12.77	7.36	0.76	0.08	3.28	1.45
ENSG00000158715	SLC45A3	Q96JT2	1.15	2.84	4.54	0.55	5.16	1.2	7.05	9.36	5.98	5.05	4.03	4.94	5.52	2.61	2.41	0.69	0.73	1.52	1.44	3.19	6.19	4.31	0.71	2.08	2.48	6.84	5.43	5.46	3.3	1.79	3.18	1.22	4.45	1.93	0.16	9.23	0.57	0.79	430.64	455.64	3.62	1.14	0.59	0.91	2.02	1.73	2.35
ENSG00000133065	SLC41A1	Q8IVJ1	11.32	14.84	9.12	3.71	1.66	3.55	6.49	20.89	6.16	2.31	4.59	2.25	11.51	7.85	9.31	3.07	6.12	6.34	11.82	18.22	11.57	17.53	72.67	10.23	0.76	8.06	12.75	14.36	9.21	16.45	7.31	35.8	7.79	14.27	13.3	10.87	13.33	5.36	11	8.58	2.13	7.29	1.59	9.62	17.66	4.38	5.32
ENSG00000174502	SLC26A9	Q7LBE3	0.02	0.01	0.06	0	0	0.02	0.14	0	0.11	0	0.8	0	0.15	1.15	0.02	0	0	0.69	0.82	0.22	2.11	0.04	0.21	0.13	0	0.07	11.49	3.75	0	1.62	0	0	0.4	0.06	0.03	15.54	0	0.01	0.09	0.07	0	0.2	31.71	0	0	2.38	0.7
ENSG00000170385	SLC30A1	Q9Y6M5	13.32	25.17	16.42	19.33	7.96	11.55	18.07	24.38	30.87	16.58	19.4	30.68	24.46	29.49	19.33	34.56	12.84	8.42	14.44	21.48	21.32	21.98	7.58	23.53	47.38	34.69	11.63	27.57	7.55	19.27	9.07	16.24	28.79	10.58	2.54	26.69	22.32	15.41	12.55	14.87	16.37	13.28	4.24	11.96	0.67	11.94	40.92
ENSG00000162769	FLVCR1	Q9Y5Y0	1.83	3.25	4.48	4.03	4.37	4.1	9.35	4.89	3.08	3.56	8.17	10.07	8.35	3.59	4.36	3.2	6.34	1.71	3.66	3.53	3.28	6.21	0.55	2.36	0.95	4.07	3.23	10.48	3.49	4.99	4.77	2.87	4.41	2.65	0.5	5.44	7.39	3.49	5.39	7.01	3.41	2.25	0.62	2.67	0.39	3.62	5.87
ENSG00000196660	SLC30A10	Q6XR72	0.01	0	0.04	0.04	0	0	0	0.63	0.01	1	0.03	2.22	0	0	0	0	0	0.02	0.06	0	0.02	0.09	0.01	0	2.38	2.79	0.02	0	0	0	0	0	0.04	0.01	0	0.15	0	0.03	0.01	0.01	0.54	0	0	0.02	0	0	0
ENSG00000183780	SLC35F3	Q8IY50	0.11	1.52	0.48	0.06	0.14	3.06	1.87	10.2	0.51	0.13	0.05	0.13	10.06	1.65	0.34	0	0.89	0.46	2.41	0.7	0.17	0.9	0.03	0.45	0.02	0.31	0.41	1.1	0.98	0.53	0.26	0.33	1.34	0.04	0.24	0.97	2.42	0.07	0.89	0.97	0.13	2.34	1.11	0.29	0.08	0.15	1.27
ENSG00000158865	SLC5A11	Q8WWX8	0.1	0.07	0.13	0.03	0.05	1.73	1.83	10.56	0.1	0.25	0.18	6.84	0.15	0.17	0.11	0.05	0.11	0.01	0.08	0.1	0.87	4.92	0.07	6.09	0.16	0.73	0.11	0.07	0.16	0.12	1.35	0.06	0.04	0.07	0	0.36	0	0.06	0.17	0.11	0.18	0.16	0.04	0.2	0.05	0.03	0.07
ENSG00000188603	CLN3	Q13286	16.36	20.2	23.05	11.2	9.55	28.96	56.06	13.34	24.26	36.62	38.58	22.12	12.06	26.15	19	9.97	13.38	15.18	18.89	25.03	22.39	19.27	6.49	17.3	10.82	30.61	33.85	40.01	15.87	32.12	19.69	16.48	37.65	17.48	5.22	20.77	45.45	54.93	22.33	29.2	30.97	36.9	14.76	28.18	4.13	22.39	21.3
ENSG00000169682	SPNS1	Q9H2V7	19.28	17.27	26.62	23.31	20.95	10.59	29.26	19.93	18.33	13.74	22.2	23.2	18.49	31.56	26.57	13.49	8.89	13.5	22.53	19.34	27.88	33.52	8.12	11.35	6.9	30.24	30.62	30.27	22.71	39.44	34.95	26.26	26.68	14.76	3.62	25.81	36.35	28.3	16.66	14.81	11.11	32.56	7.74	20.91	6.87	30.78	27.14
ENSG00000140675	SLC5A2	P31639	0.12	0	0	0.04	0.18	0.04	0.03	0.04	0	0.17	0.95	0.51	0.04	0.16	0.04	0	0	0	0	0.21	0	0	0	25.32	0	0.05	0.23	1.08	0.03	0.11	0	0	0.48	0.01	0.01	0.14	0.23	0.05	0.05	0.01	0.34	0.01	0	0	0	0.08	0
ENSG00000103546	SLC6A2	P23975	0.59	29.48	0.01	0.05	0.05	0.91	0.5	0.1	3.43	0.21	0.03	0.12	0.16	4.26	8.6	0.03	0.3	0.23	0.06	0.97	0.27	0.13	0.01	0.47	0.23	12.91	0.21	0.02	0.02	0.72	0	0.01	0.29	0.2	0.01	0.11	0.08	18.28	0.42	0.16	0.35	0	0.87	0.9	0.03	15.76	10.48
ENSG00000070915	SLC12A3	P55017	0.07	0.06	0.59	0.05	0.05	0.13	0.12	0.29	0.07	0.15	0.1	0.1	0.04	0.12	0.09	0.01	0.06	0.06	0.04	0.11	0.18	0.19	0.01	109.31	0.04	0.23	0.16	0.2	1.02	0.2	0.41	0.06	0.17	0.05	0.05	0.14	0.14	0.33	0.14	0.08	0.13	0.14	0.05	0.04	0.01	0.09	0.2
ENSG00000103042	SLC38A7	Q9NVC3	6.73	7.86	8.27	1.66	1.5	4.33	10.16	14.5	7.22	4.56	8.95	4.21	7.13	14.36	7.97	9.75	7.04	3.95	8.51	5.45	8.48	11.48	7.37	4.69	4.19	12.53	6.3	12.01	4.71	12.29	9.29	11.15	7.98	4.31	0.69	8.96	21.08	10.08	5.69	5.39	6.33	12.01	1.61	6.07	3.14	5.31	9.5
ENSG00000135740	SLC9A5	Q14940	0.64	0.71	0.46	0.07	0.09	0.51	0.74	2.58	0.41	0.57	0.4	0.41	0.35	0.54	0.63	0.3	1.2	0.12	0.39	0.27	0.97	0.63	0.52	0.37	0.07	0.38	1.39	1.89	0.9	1.28	1.17	0.57	1.12	0.51	0.1	0.53	0.13	0.9	0.37	0.62	0.39	0.41	0.13	0.65	0.22	1.83	0.55
ENSG00000124067	SLC12A4	Q9UP95	26.71	27.69	16.34	3.19	2.91	11.14	13.22	27.95	24.03	8.5	9.12	7.45	7.44	19.37	31.64	19.69	10.2	14.62	9.41	22.43	23.03	32.55	22.35	9.47	6.46	21.6	36.83	14.98	10.7	16.01	14.02	53	15.28	19.45	3.52	23.22	62.53	38.87	29.52	14.52	6.51	20.87	4.49	37.09	5.52	28.49	21.7
ENSG00000103064	SLC7A6	Q92536	35.12	8.28	22.47	6.07	8.83	7.1	10.97	6.65	5.68	8.51	19.84	4.47	5.04	8.23	7.7	38.47	14.5	5.1	4.15	4.48	7.66	13.24	7.18	4.56	0.63	7.55	17.21	12.31	24.8	17.14	18.4	18.75	5.31	1.74	0.79	12.95	4.51	27.24	6.92	4.08	13.61	8.83	1.8	7.11	5.8	11.85	15.4
ENSG00000103257	SLC7A5	Q01650	10.55	3.46	25.71	66.33	32.42	4.97	33.94	90.58	12.19	4.6	31.18	6.85	88.4	39.57	8.65	5.7	42.78	37.78	27.04	4.3	10.54	56.71	1.67	3.37	1.84	8.85	5.18	47.72	16.62	78.04	87.63	137.58	19.39	4.12	2.99	30.39	0.73	23.94	3.09	2.3	3.14	35.33	6.05	14.69	3.14	14.93	89.25
ENSG00000259803	SLC22A31		0.04	0.3	0.34	0.67	0.77	0.09	0.55	0	0	0.14	0.17	0.51	0.03	0.28	0.14	0	0	0.01	0.52	0.13	0	0.02	0	0.04	0.01	4.41	23.15	50.05	0.21	0.31	0.13	1.09	0.47	0.32	3.41	0.26	0	0.06	0.13	0.54	0.03	0.32	0.16	0.18	0.01	0.18	1
ENSG00000066230	SLC9A3	P48764	2.24	3.85	12.4	1.1	2.92	0.86	2.93	5.7	3.4	82.69	17.5	45.11	0.84	3.14	2.88	0.04	0.51	8.83	1.26	3.88	66.35	11.8	0.64	57.31	0.48	10.89	2.08	1.89	2.51	8.42	1.99	3.58	6.61	3.14	0.75	11.1	3.43	1.71	7.69	4.45	8.41	9.89	3.73	4.06	0.51	21.26	3.46
ENSG00000113504	SLC12A7	Q9Y666	8.19	6.13	10.28	2.46	4.17	5.43	10.08	3.29	4.83	8.03	18.76	25.03	10.29	24.08	7.59	3.13	1.24	3.04	13.4	11.38	18.65	10.15	13.48	11.08	4.54	22.32	8.2	22.63	6.29	8.93	7.72	15.65	29.23	3.03	1.91	21.38	10.05	4.24	9.3	9.06	6.13	21.53	4.13	4.27	0.72	7.84	16.59
ENSG00000174358	SLC6A19	Q695T7	0.04	0	0.19	0.03	0.03	0.01	0	0.25	0	4.01	0.22	143.35	1.05	0	0.09	0	0.01	0.01	0.3	0	5.26	0.7	0	91.4	0.2	1.2	0.01	0.01	0.14	0	0	0	0	0	0.05	5.3	0	0.07	0.51	0.15	6.3	0.05	0	0.02	0	0	0
ENSG00000164363	SLC6A18	Q96N87	0	0	0	0	0	0	0	0.1	0	0.05	0.05	0	0.01	0	0	0	0	0	0.01	0	0	0.02	0	8.27	0	0	0.01	0	0	0.02	0	0	0	0	0	0	0	0	0	0	0.04	3.49	0	0	0	0	0
ENSG00000142319	SLC6A3	Q01959	0.03	0.01	0	0	0	0.02	0.03	0.01	0.06	0	0.01	0.04	0	0.03	0.11	0.03	0.02	0.02	0	0.12	0.1	0.04	0.01	0.04	0	0	0.06	0.12	0.01	0	0.01	0	0.17	0.18	0	0.02	0	0.01	0.02	0.1	0	10.28	0	0.02	0	0	0.03
ENSG00000164175	SLC45A2	Q9UMX9	0.01	0	0.02	0	0.01	0.07	0.14	0.09	0	0.28	0.19	0	0.5	0.37	0.12	0	0	0.04	0.12	0.16	0.15	0.46	0.17	0.14	0.26	0.17	0.02	0.05	0	118.55	47.18	0.19	0.1	0.02	0	0.11	0	0.01	0.37	0.8	0.32	1.3	0.03	0.03	0.05	1.24	0.69
ENSG00000079215	SLC1A3	P43003	31.75	18.78	10.41	1.53	1.58	9.47	11.52	519.66	12.42	2.26	3.18	0.33	0.51	6.98	2.54	2.25	0.83	10.08	0.86	9.5	10.93	367.15	10.25	2.23	1.54	3.91	7.47	12.23	15.29	9.49	16.64	8.59	16.33	13.58	0.79	12.36	1.89	27.41	3.77	3.55	1.26	14.54	0.86	5.58	3.92	7.54	12.29
ENSG00000177058	SLC38A9	Q8NBW4	7.38	4.97	12.53	4.62	5.69	10.04	11.2	8.26	10.05	9.48	10.57	8.62	8.43	11.04	11.07	24.06	8.25	9.43	13.35	8.51	13.6	14.37	2.6	8.06	8.26	11.78	11.87	15.8	13.49	10.33	10.25	8.12	7.05	6.51	2.54	11.48	18.75	79.87	9.36	9.66	11.34	6.95	2.71	8.31	1.44	9.14	19.07
ENSG00000145740	SLC30A5	Q8TAD4	28.62	33.66	29.04	12.33	11.79	37.73	36.77	18.43	43.74	27.01	28.79	25.78	37.22	37.99	42.34	45.8	46	18.98	29.38	37.22	37.78	40.96	14.78	30.91	13.55	29.03	31.14	39.71	28.47	35.67	28.81	29.81	28.55	26.95	4.75	32.49	55.79	38.49	48.23	49.3	27.42	26.25	13.2	32.95	5.7	31.87	47.99
ENSG00000122012	SV2C	Q496J9	0.07	1.71	0.41	0.08	0.17	0.31	0.16	3.44	0.18	0.14	0.19	0.2	0.16	0.29	0.17	0.03	0.18	0.08	0.14	0.61	0.12	0.6	0.09	0.03	0.01	0.11	0.06	0.07	0.06	0.1	0.04	0.03	0.44	0.7	0.03	0.18	0.24	0.04	0.29	0.61	0.24	0.57	0.16	0.33	0	0.16	0.13
ENSG00000173930	SLCO4C1	Q6ZQN7	0.53	1.02	0.92	5.44	6.54	1.05	0.8	0.43	0.49	1.16	0.34	2.16	0.59	0.35	0.23	0.06	0.42	0.19	0.55	0.4	3.56	0.26	0.2	42.2	3.77	1.67	11.34	5.16	0.61	1	0.47	1.01	0.4	0.19	0.09	0.91	0.07	0.22	0.29	0.22	1.13	18.23	0.85	5.21	0.06	0.42	7.73
ENSG00000205359	SLCO6A1	Q86UG4	0.01	0.05	0	0	0	0.01	0	0	0.01	0	0.01	0	0	0	0	0	0.03	0.01	0	0	0	0.01	0.01	0	0	0.02	0	0.27	0	0.01	0	0.01	0.04	0	0	0.02	0	0.39	0.01	0.08	0	0	0.01	0	0	0.01	0.01
ENSG00000164209	SLC25A46	Q96AG3	20.55	14.04	23.15	10.21	10.54	14.55	17.92	32.32	21.72	17.76	19.73	20.21	36.33	16.73	19.33	27.63	6.51	18.59	26.91	13.38	19.31	26.37	16.74	23.74	11.7	16.55	20.34	17.76	21.74	21.45	14.1	34.49	12.8	11.27	2.7	19.05	23.51	20.51	18.04	14.66	19.87	12.22	4.9	17.03	15.58	10.47	16.8
ENSG00000064651	SLC12A2	P55011	9.33	22.77	14.72	2.82	3.56	53.22	26.98	31.3	11.11	49.13	113.93	43.03	10.81	20.2	14.38	9.12	2.93	5.19	25.66	9.56	62.69	18.67	4.03	7.12	2.21	17.55	15.61	12.09	6.65	9.72	5.53	23.61	12.13	5.53	1.29	27.78	27.53	7.01	37.08	47.34	66.48	4.33	32.25	3.68	5.37	5.76	12.15
ENSG00000113396	SLC27A6	Q9Y2P4	0.43	32.8	0.53	0.1	0.1	3.75	2.82	1.96	6.23	0.92	0.29	0.51	4.05	8.9	7.35	0.11	0.32	4.75	0.49	33.76	4.53	4.27	15.51	0.05	0.06	0.03	1.3	1.85	0.34	0.72	0.25	0.2	17.12	12.38	0.03	0.41	0	9.98	6.05	2.9	2.02	0.14	0.45	0.41	0.17	1.61	6.37
ENSG00000197208	SLC22A4	Q9H015	2.4	4.04	4.32	13.26	9.55	3.18	2.98	3.22	1.97	2.49	1.5	3.75	2.38	4.44	2.55	4.97	5.37	0.54	1.64	18.68	3.08	6.11	0.7	7.79	0.44	1.47	3.56	1.9	0.4	1.21	1.2	3.45	4.43	1.85	0.14	2.36	9.53	1.56	7.45	5.82	2.98	2.41	0.25	3.27	0.86	0.61	2
ENSG00000197375	SLC22A5	O76082	3.2	7.02	2.92	0.61	1.1	6.32	9.03	5.8	7.3	12.83	5.31	14.54	7.42	7.4	6.93	1.9	13.57	2.2	7.31	13.6	6.64	6.58	2.53	28.22	1.48	5.02	4.3	4.26	1.5	3.89	2.23	3.1	5.99	5.42	1.3	4.58	31.49	6.21	15.55	18.41	10.67	12.08	2.27	16.11	2.36	4.75	5.12
ENSG00000145832	SLC25A48	Q6ZT89	0.35	0.17	0.48	0.14	0.12	1.07	3.98	17.79	0.26	1.04	0.66	0.88	0.13	0.75	0.51	0.09	0.13	0.43	0.08	0.28	0.28	2.69	0.11	7.39	0.29	0.32	0.2	0.18	0.33	0.91	0.42	1.05	1.55	0.13	0.34	0.66	1.14	0.67	0.7	1.49	0.96	0.65	0.77	0.21	2.72	1.94	2.88
ENSG00000170482	SLC23A1	Q9UHI7	0.26	0.24	1.66	1.85	3.92	0.88	1.71	0.78	2.71	3.57	1.71	27.5	0.39	6.19	1.49	0.09	0.57	0.43	0.17	85.76	3.79	0.94	0.06	41.74	10.78	12.71	1.39	0.79	2.11	1.1	1.61	0.5	2.05	0.4	0.27	1.47	0.26	0.41	9.65	10.24	2.06	2.97	1.35	1.26	0.14	2.25	1.37
ENSG00000113073	SLC4A9	Q96Q91	0.04	0.07	0	0.03	0.01	0.01	0.02	0.29	0.02	0.07	0.16	0.1	0.02	0.13	0.06	0.02	0.02	0.04	0.01	0.02	0.1	0.1	0.06	12.15	0.01	0.03	0.06	0.06	0	0.12	0.14	0.02	0.07	0.01	0.01	0.08	0	0.06	0.2	0.04	0.05	0.96	0	0.6	0.01	0.08	0.21
ENSG00000176087	SLC35A4	Q96G79	68.06	58.48	73.29	17.05	14.59	48.73	70.4	47.14	67.63	69.02	57.86	53.39	83.96	62.85	55.71	58.39	36.88	78.12	85.14	84.28	64.94	79.76	47.69	67.86	22.78	64.97	77.79	57	58.43	88.37	51.18	62.94	80.07	49.29	9.92	59.87	110.87	57.53	60.6	57.75	76.03	63.09	25.62	53.09	44.19	63.97	46.74
ENSG00000120329	SLC25A2	Q9BXI2	0.02	0.02	0.06	0.04	0.06	0.06	0.07	0.02	0.01	0.04	0.05	0	0.04	0.07	0.08	0	0	0	0.01	0.02	0.02	0.08	0	0	0.02	0.03	0.02	0.03	0.05	0	0	0.04	0.02	0.04	0	0.04	0	0.04	0.02	0.04	0.02	0.02	0	0.05	0	0.09	0.03
ENSG00000155850	SLC26A2	P50443	6	41.02	10.57	1.58	3.53	11.36	9.66	4.33	9.66	215.99	20.94	13.37	7.77	47.78	15.65	11.56	26.95	10.07	4.78	8.19	8.89	13.6	1.87	4.05	0.89	3.68	10.26	7.39	4.66	12.11	7.3	6.39	18.28	6.01	0.75	7.2	81.43	48.01	20.48	28.31	209.87	3.46	2.74	25.82	0.58	4.1	30.47
ENSG00000011083	SLC6A7	Q99884	0.07	0.02	0.48	0.01	0	0.04	0.12	17.01	0.12	2.96	1.9	1.24	0.05	0.14	0.05	0	0.1	0.03	0.04	0.03	0.08	2.19	0.02	0.02	0	0.24	0.08	0.24	0.23	0.14	0.18	0.01	0.05	0	0.01	0.62	0	0.04	0.03	0.02	4.35	0.06	0.1	0.02	0.03	0.08	0.31
ENSG00000186334	SLC36A3	Q495N2	0.01	0.06	0.01	0.05	0.01	0.01	0.02	0	0	0	0	0	0	0	0	0	0.25	0	0	0.01	0.02	0	0	0	0	0	0.01	0.01	0	0.04	0	0	0	0.01	0.05	0	0	0.01	0	0	0	0.01	0.01	0	0	0.1	0.02
ENSG00000186335	SLC36A2	Q495M3	0.18	0.2	0.13	0.25	0.19	0.12	0.19	0.24	0.07	0.09	0.19	0.07	0.1	0.25	0.23	0.05	0.91	0.91	0.05	0.13	0.12	0.25	0.1	67.27	0.05	0.11	0.18	0.19	0.21	0.24	0.15	0.12	0.11	0.13	0.02	0.16	0.05	0.15	0.61	0.13	0.07	0.8	0.01	0.13	28.12	0.33	1.14
ENSG00000123643	SLC36A1	Q7Z2H8	7.58	6.64	11.23	18.84	16.13	4.37	8.04	12.03	5.08	14.96	9.63	45.56	5.61	5.36	5.45	5.68	5.29	6.03	6.44	2.3	16.8	10.56	1.55	5.05	1.42	6.67	6.9	8.67	7.3	10.66	7.07	9.89	4.43	3.19	1	17.07	64.17	7.91	21.13	23.55	25.31	7.17	2.05	8.49	1.3	5.8	15.94
ENSG00000131183	SLC34A1	Q06495	0.14	0	0.02	0.08	0.08	0.03	0.03	0.42	0.01	0.18	0.05	0	0.19	0	0.01	0	0.02	0.05	0.06	0.01	0.01	0	0	161.07	0.98	0.14	0.01	0.02	0	0.03	0.01	0	0.01	0	0	0.01	0	0	0.16	0.06	0	0.15	0	0	0	0.43	0.16
ENSG00000132164	SLC6A11	P48066	0.1	0.1	0.07	0.04	0.06	1.36	3.95	18.21	0.1	0.04	0.04	0.03	0.09	0.55	0.87	0.02	0.22	5.55	0.09	0.9	0.06	7.78	0.04	0.03	0.04	2.02	0.1	0.11	0.04	1.39	0.11	0.06	0.81	0.05	0.03	0.11	0.08	0.66	1.14	2.64	0.06	0.05	0.11	0.03	0.07	6.77	24.12
ENSG00000157103	SLC6A1	P30531	0.67	1.23	0.19	0.01	0.02	0.34	0.67	119.78	1.12	0.34	0.58	0.31	0.08	0.97	1.13	0.02	3.33	4.36	0.09	1.89	1.83	31.68	1.61	0.6	50.36	24.16	1.85	0.83	0.23	0.28	0.46	0.36	0.5	1.36	0.06	1.92	15.77	1.13	1.05	0.39	0.25	1.7	0.05	6.34	1.04	0.49	25.45
ENSG00000131389	SLC6A6	P31641	9.36	26.5	36.69	47.97	27.01	8.58	15.44	9.4	21.64	4.61	36.93	12.06	90.83	45.91	24.08	12.78	0.85	10.2	27.33	14.61	31.44	31.98	21.26	13.07	1.42	15.54	34.73	37.81	16.48	24.84	18.13	47.89	30.64	50.77	0.64	59.61	7.43	21.37	7.22	3.31	5.77	15.02	3.36	13.46	4.79	19.28	60.67
ENSG00000033867	SLC4A7	Q9Y6M7	7.9	6.84	12.69	2.56	5.34	23.61	13.4	5.38	12.35	6.09	8.7	59.28	11.92	9.71	10.54	14.08	9.91	9.67	7.7	5.35	21.85	16.11	2.9	7.53	2.02	8.74	6.75	10.05	13.19	13.13	8.87	22.45	8.14	7.02	0.74	13.6	3.6	8.3	11.48	9.2	8.36	13.63	1.88	12.1	1.62	3.8	13.68
ENSG00000172940	SLC22A13	Q9Y226	0.03	0.04	0.08	0.08	0.04	0.06	0.1	0.02	0.03	0.05	0.1	0.02	0.02	0.06	0.05	0.04	0.02	0.08	0.03	0.03	0.1	0.03	0.01	10.66	0.02	0.03	0.04	0.06	0.02	0.05	0.03	0.16	0.08	0.02	0	0.15	0	0.02	0.06	0.03	0.1	0.02	0	0.04	0.03	0.05	0.04
ENSG00000144671	SLC22A14	Q9Y267	0.12	0.03	0.03	0.25	0.2	0.03	0.14	0.22	0.01	0.05	0.13	0	0.05	0.35	0.06	0	0.24	0.21	0.02	0.09	0.05	0.11	0.04	0.67	0.01	0.1	0.1	0.06	0.14	0.16	0.21	0.66	0.16	0.02	0.02	0.1	0	0.05	0.11	0.04	0.12	0.16	0.07	0.19	0.08	0.09	0.19
ENSG00000144659	SLC25A38	Q96DW6	14.15	32.93	21.65	35.78	18.38	22.67	26.83	20.75	29.49	23.97	25.55	21.51	28.11	38.27	36.27	30.11	32.01	11.76	21.51	37.9	25.22	28.14	12.26	26.33	22.64	22.66	26.65	22.17	34.97	13.6	24.6	16.71	53.05	46.06	7.91	18.49	53.09	19.26	40.06	41.33	33.22	18.69	8.25	30.46	12.49	13.29	19.9
ENSG00000163817	SLC6A20	Q9NP91	0.27	0.25	1.07	0.47	0.33	0.35	0.54	1.2	1.79	0.64	5.51	25.12	1.25	3.49	1.68	0.11	0.54	0.16	6.05	0.56	10.97	0.78	0.14	1.8	0.15	0.96	3.1	1.01	0.46	0.44	0.42	0.3	3.64	0.38	0.6	9.84	0.36	0.27	2.03	5.62	0.5	1.18	0.29	0.48	0.29	0.99	0.66
ENSG00000225697	SLC26A6	Q9BXS9	3.74	2.36	7.24	12.13	18.41	5.22	8.66	2.86	4.86	22.56	24.85	8.71	2.45	8.69	6.76	1.75	4.37	2.33	3.24	3.78	5.88	5.85	3.08	7.09	1.41	11.34	5.68	10.72	4.59	11.9	11.58	4.72	7.2	3	1.85	7.01	8.71	7.97	7.54	8.74	24.37	3.44	2.18	5.82	2.98	6.85	8.66
ENSG00000178537	SLC25A20	O43772	21.05	33.5	15.05	6.28	7.84	15.47	11.69	9.57	11.48	24.85	15.16	63.68	14.5	10.51	12.85	18.95	5.4	8.98	10.64	19.25	22.1	19.21	21.43	24.76	70.9	43.04	21.16	16.41	15.69	13.13	12.56	21.33	12.9	6.05	6.02	15.53	21.91	9.8	18.22	19.58	24.36	16.88	7.9	11.8	10.7	8.78	16.17
ENSG00000188338	SLC38A3	Q99624	1.69	0.34	0.19	0.61	0.32	1.79	10.46	25.61	0.31	0.26	0.68	1.23	1.01	0.68	0.59	0.15	1.08	1.27	6.92	1.01	0.69	34.81	3.79	4.04	173.55	158.67	0.47	0.41	0.71	0.45	0.38	2.91	1.41	7.91	7.45	4.72	7.37	1.89	0.96	0.5	0.16	0.8	0.94	0.24	12.33	0.82	0.93
ENSG00000144741	SLC25A26	Q70HW3	7.26	7.68	5.31	5.4	4.2	10.83	9.06	11.5	7.68	6.73	9.29	5.54	8.85	6.31	9.57	7.79	7.83	8.59	8.94	11.07	8.46	8.69	6.96	9.04	6.63	7.65	8.19	8.38	8.88	9.26	19.75	9.52	8.66	12.96	1.93	7.38	13.47	8.1	9.43	8.26	7.85	9.55	4.07	8.85	6.64	7.24	5.79
ENSG00000172139	SLC9C1	Q4G0N8	0.16	0	0.09	0.07	0	0.22	0.17	0	0.01	0.18	0.24	0.06	0.1	0.03	0.1	0.01	0	0.08	0.11	0.14	0.34	0.06	0.11	0.2	0	0.03	0.26	0.21	0.06	0.13	0.04	0.07	0.03	0.01	0.02	0.23	0	0.07	0.08	0.11	0.35	0.05	0.03	0.15	0.01	3	0.25
ENSG00000138459	SLC35A5	Q9BS91	17.78	25.36	18.81	3.9	5.35	18.13	16.19	40.57	23.89	16.03	14.82	17.65	23.61	18.95	26.18	31.45	19.58	16.09	14.77	23.34	24.64	33.22	7.1	21.4	10.58	14.02	22.18	25.46	18.32	21.36	13.48	20.12	18.62	22.28	2.02	16.92	30.31	26.41	26.08	24.05	18.35	17.12	5.01	19.98	2.24	11.07	15.26
ENSG00000163406	SLC15A2	Q16348	1.17	1.86	4.08	3.66	10.36	5.8	5.47	38.05	77.75	2.71	1.42	2.3	0.78	13.19	3.51	0.11	47.2	3.74	0.92	17.91	10.08	31.73	0.79	11.94	0.29	0.72	30.68	10.12	7.13	0.91	1.91	0.51	7.11	1.08	1.18	4.31	5.19	3.28	66	42.79	3.32	0.9	10.46	31.47	0.32	1.06	1.35
ENSG00000138463	DIRC2	Q96SL1	4.18	5.64	3.26	3.28	3.27	3.32	4.41	6.39	3.88	3.59	3.11	1.67	6.01	4.12	3.75	5.3	3.89	5.25	10.72	4.32	5.05	6.35	3.8	4.2	1.52	2.69	6.7	5.28	1.98	5.64	3.13	3.88	4.07	2.36	1.12	4.29	15.98	9.21	6.68	6.23	4.28	3.77	1.32	4.29	4.46	6.72	4.81
ENSG00000221955	SLC12A8	A0AV02	0.21	0.68	2.01	0.03	0.02	3.58	8.36	3.12	2.77	4.23	9.19	6.8	4.76	8.74	1.42	0.15	4.83	2.42	4.39	3.92	16.31	8.27	0.25	2.25	2.06	8.69	3.44	10.09	0.93	2.18	3.32	2.72	8.88	0.18	2.47	12.29	15.77	4.51	5.4	9.15	6.08	3.63	5.78	1.24	0.06	0.95	3.01
ENSG00000114544	SLC41A3	Q96GZ6	24.44	43.76	20.12	9.42	11.07	35.5	36.51	63.63	48.31	20.65	31.04	19.81	37.78	37.06	63.43	73.27	68.78	21.81	36.1	67.7	46.42	51.2	23.74	26.47	7.77	27.6	26.94	30.78	22.26	30.57	28.91	43.05	55.5	65.45	7.13	30.47	54.66	29.83	31.57	27.55	22.74	26.38	13.85	35.11	18.19	26.53	20.34
ENSG00000174640	SLCO2A1	Q92959	18.36	25.36	22.41	0.01	0.07	7.59	6.87	2.24	28.16	16.36	9.08	10.15	0.66	21.34	29.23	75.06	7.12	11.09	0.81	29.71	28.47	7.71	6.98	17.5	0.82	8.02	67.18	15.49	9.98	11.17	8.14	0.04	3.29	1.72	3.19	25.98	58.07	32.62	21.42	14.51	19.48	11.66	6.26	113.47	0.11	12.27	51.6
ENSG00000168917	SLC35G2	Q8TBE7	15.24	20.24	2.95	0.34	0.81	5.48	3.29	17.61	6.94	2.03	1.63	1.08	32.49	2.1	6.52	47.11	5.76	2.5	16.12	4.5	8.42	11.09	4	2.53	2.27	6.93	5.4	4.93	2.18	2.71	1.9	7.77	4.35	3.6	0.78	6.8	6.09	10.66	4.08	2.28	2.35	6.48	0.62	3.64	0.57	1.91	3.93
ENSG00000114120	SLC25A36	Q96CQ1	24.39	32.88	21.99	41.31	44.7	47.02	39.32	43.99	49.81	18.67	29.81	35.91	40.94	36.15	63.41	30.23	65.1	18.5	24.24	46.27	32.91	66.34	21.95	46.22	2.45	9.73	46.85	29.46	27.32	35.88	37.42	31.86	45.85	49.82	10.43	35.3	68.35	42.43	46.53	44.23	24.83	29.82	10.97	31.06	13.14	28.62	48.64
ENSG00000181804	SLC9A9	Q8IVB4	14.59	6.4	11.96	1.2	0.43	6.47	3.63	14.73	10.45	5.47	2.14	3.09	1.9	2.85	6.83	3.48	4.4	14.08	0.83	7.43	14.92	11.8	2.99	2.45	3.63	3.93	8.71	6.35	16.33	5.08	5.16	3.45	3.03	9.7	0.23	6.2	1.53	22.2	14	11.85	6.51	6.09	1.06	11.69	0.67	6.93	4.64
ENSG00000169359	SLC33A1	O00400	15.37	31.13	22.7	5.01	7.14	22.49	28.26	16.79	37.76	16.61	23.46	18.18	36.41	25.34	24.99	36.46	33.01	12.92	27.08	26.87	28.51	27.97	8.8	24.75	15.9	31.4	21.13	37.24	18.25	19.19	25.9	19.6	30.16	18.39	6.65	25.59	39.45	20.39	32.46	40.68	18.79	22.85	11.34	32.63	1.47	10.42	19.15
ENSG00000118855	MFSD1	Q9H3U5	21.74	20.19	33.13	12.95	23.59	18.3	27.94	20.52	17.11	16.44	16.83	14.11	17.61	22.96	15.35	16.7	14.53	26.32	16.45	21.69	26.79	28.48	8.07	16.07	11.59	29.12	32.82	33.76	20.45	24.96	22.81	19.44	25.73	14.44	3.65	35.47	25.3	23.07	21.65	18.79	12.72	32.97	10.19	20.49	2.46	14.09	13.14
ENSG00000013293	SLC7A14	Q8TBB6	0.06	3.19	0.7	0.15	0.15	0.1	0.08	26.87	0.06	0.43	0.12	0.32	8.46	0.12	0.15	0.48	0.19	0.09	1.13	0.13	0.29	2.74	0.04	0.17	0.08	0.11	0.09	0.09	0.07	0.1	0.73	0.23	0.1	0.25	0.17	0.42	0.07	0.08	0.23	0.14	0.57	0.12	0.03	0.11	0.05	0.19	0.14
ENSG00000163581	SLC2A2	P11168	0.02	0	0.04	0	0	0	0.29	0.15	0	0.07	0.03	67.59	5.32	0.18	0.04	0	0	0	0.6	0	8.29	0	0.05	31.39	432.59	149.08	0	0.08	0.06	0	0	0	0	0	0.53	6.55	0	0.03	0.07	0.12	0	1.25	0	0	0	0.01	0
ENSG00000163959	SLC51A	Q86UW1	0.81	5.21	1.96	3.97	2.43	0.89	1.65	0.47	1.05	10.22	1.27	30.2	0.1	3.37	0.94	0.11	1.43	0.62	0.02	2.89	1.05	1.57	0.16	5.34	35.3	31.5	0.99	2.22	0.78	0.91	1.07	1.04	1.18	1.08	0.01	2.49	5.16	0.79	0.77	1.97	1.19	1.48	0.57	0.5	0.61	1.38	1.04
[truncated: 12 more columns]

## Sheet: RNA cell lines
ENSG	Gene	Uniprot	A-431 (tpm)	A549 (tpm)	AF22 (tpm)	AN3-CA (tpm)	ASC TERT1 (tpm)	BEWO (tpm)	BJ (tpm)	BJ hTERT+ (tpm)	BJ hTERT+ SV40 Large T+ (tpm)	BJ hTERT+ SV40 Large T+ RasG12V (tpm)	CACO-2 (tpm)	CAPAN-2 (tpm)	Daudi (tpm)	EFO-21 (tpm)	HaCaT (tpm)	HBF TERT88 (tpm)	HDLM-2 (tpm)	HEK 293 (tpm)	HEL (tpm)	HeLa (tpm)	Hep G2 (tpm)	HL-60 (tpm)	HMC-1 (tpm)	HTCEpi (tpm)	HUVEC TERT2 (tpm)	K-562 (tpm)	Karpas-707 (tpm)	LHCN-M2 (tpm)	MCF7 (tpm)	MOLT-4 (tpm)	NB-4 (tpm)	NTERA-2 (tpm)	PC-3 (tpm)	REH (tpm)	RH-30 (tpm)	RPMI-8226 (tpm)	RPTEC TERT1 (tpm)	RT4 (tpm)	SCLC-21H (tpm)	SH-SY5Y (tpm)	SiHa (tpm)	SK-BR-3 (tpm)	SK-MEL-30 (tpm)	T-47d (tpm)	THP-1 (tpm)	TIME (tpm)	U-138 MG (tpm)
ENSG00000101276	SLC52A3	Q9NQ40	4.25	1.31	0	0.03	0	2.69	0	0.03	0	0	2.93	33.8	0.01	5.13	5.03	0	0	0.02	0.28	0.28	0.11	0	0.14	1.15	0	0.09	0.01	0	0	0.01	0.03	0.36	3.11	0.03	0	0.34	0.02	7.32	0.05	0.17	5.93	10.48	0.03	16.06	0	0	0.12
ENSG00000088836	SLC4A11	Q8NBS3	8.86	14.27	1.82	7.25	1.07	16.37	4.21	2.91	2.74	1.12	0.97	11.26	0.01	5.21	55.81	0.58	0.14	2.12	0.69	4.58	27.35	3.21	10.06	4.77	6.03	1.09	6.87	2.6	4.95	0.44	0.32	11.18	11.43	2.42	8.54	2.56	11.92	23.49	1.03	4.34	2.4	12.93	0.42	5.84	3.87	8.85	2.18
ENSG00000089057	SLC23A2	Q9UGH3	18.52	22.13	31.87	11.34	8.71	39.48	7.58	9.84	9.58	9.34	10.54	20.81	6.94	8.95	17.82	18.59	5.64	14.91	12	2.87	32.72	15	6.76	9.95	12.66	8.35	5.74	11.43	6.1	16.7	6.67	11.42	13.92	17.33	20.62	10	4.31	27.35	12.68	12.78	18.07	13.3	49.45	9.28	7.38	10.71	22.79
ENSG00000185052	SLC24A3	Q9HC58	0	0.02	0.01	0.01	0.61	0.08	0.71	10.74	0.38	0.07	0	0.02	0	0.22	0.11	0.43	0	0.05	16.28	0	0.01	0	68.43	0.22	0.01	0.01	0.07	0.01	0.36	0.11	5.29	0.3	0.08	0.01	0	0.06	0.02	0.34	0.75	0.1	0	6.81	0	15.97	0.14	0.07	0
ENSG00000101438	SLC32A1	Q9H598	0	0	0.01	0	0	0	0	0	0	0	0	0	0	0	0.01	0	0	0.03	0	0	0	0	0	0	0	0	0	0	0	1.18	0	0.01	0	0.02	0	0	0	0	0.01	0.45	0	0.01	0.02	0	0	0	0
ENSG00000124140	SLC12A5	Q9H2X9	0.07	13.94	6.61	4.58	0	1.48	0.73	0	0.01	0.51	1.73	0	4.17	21.26	1.25	0.41	3.5	5.3	4.48	2.07	16.76	0.07	5.79	0	1.15	8.37	0.02	0	17.93	2.84	32.39	2.46	7.29	5.32	4.09	0.92	1.78	0	9.62	12.28	3.2	18.67	5.73	8.52	9.75	1.93	2.68
ENSG00000080189	SLC35C2	Q9NQQ7	32.19	39.57	19.79	14.88	18.02	35.56	16.65	30.05	20.03	24.74	50.95	50.26	17.64	61.74	44.99	7.77	18.58	31.16	19.43	17.9	33.83	22.71	21.75	39.83	15.13	31	31.51	13.5	68	16.32	26.82	25.93	38.95	17.18	20.82	33.04	20.6	28.75	34.62	43.23	19.6	70.48	48.09	52.41	33.09	14.39	54.39
ENSG00000158296	SLC13A3	Q8WWT9	0.1	0	1.62	5.25	5.41	16	3.03	1.65	1.82	1.44	0	0.13	0.16	17.79	1.87	4.33	0.07	0.56	6.13	0.26	38.3	0.13	4.21	5.49	0.05	13.69	0.27	0	0.48	0.1	0.48	10.29	0.05	0.25	0.07	0.11	0.94	0.38	0.83	0.23	0.05	3.05	0.68	2.76	0.23	0.24	0.18
ENSG00000197496	SLC2A10	O95528	0.08	0.09	10.9	10.48	25.99	31.94	18.11	23.57	9.16	11.29	0.78	33.01	0.04	14.89	0.21	4.57	0.07	0.37	2.93	0.06	12.54	0.03	0.09	0.73	3.39	0.23	0.15	14.02	30.62	0.03	0.74	4.17	2.7	0.04	1.58	0.09	0.02	8.29	0.11	1.91	4.52	5.29	45.81	5.05	6.06	2.1	20.68
ENSG00000197818	SLC9A8	Q9Y2E8	5.03	9.37	4.52	4.26	2.53	11.14	4.95	6.38	10.18	5.06	6.11	11.22	4.97	6.95	11.18	5.43	5.61	2.49	3.06	4.38	2.59	4.89	7.14	4.82	3.92	6.01	5.02	5.64	4.84	4.56	2.68	3.81	4.52	3.85	5.24	3.42	4.85	4.96	5.4	4.25	10.32	26.74	5.76	10.92	6.68	5.85	14.61
ENSG00000101187	SLCO4A1	Q96BD0	12.75	16.78	0.88	9.9	1.41	24.97	3.87	13	12.86	4.81	25.72	12.87	12.41	40.94	18.83	4.98	1.93	8.56	18.81	14.01	15.75	12.8	5.66	4.44	2.13	14.82	3.3	0.02	11.09	13.4	39.54	4.99	178.41	27.25	1.03	17.86	136.91	10.97	20.11	25.84	4.39	3.3	12.22	0.89	5.09	2.31	0.4
ENSG00000101194	SLC17A9	Q9BYT1	0.06	0	0	0.27	1.92	0.14	29.77	8.14	10.66	17.42	27.14	0	18.48	0.08	0.02	2.48	0	0	10.12	0.6	46.78	16.24	0.02	0.01	6.26	0.14	10.46	0	0.01	0.71	23.51	0.03	0.19	24.33	0.07	24.85	0	0	0.08	0.1	0.18	0.08	0	0.04	13.05	2.05	0
ENSG00000169100	SLC25A6	P12236	152.42	337.87	256.79	247.56	237.11	271.12	220.66	200.85	174.89	180.38	411.74	182.36	461.75	193.7	98.08	56.98	150.88	513.54	316.15	171.4	391.72	203.43	362.9	403.07	235.24	223.62	105.84	154.68	283.19	384.85	308.88	330.79	461.77	217.24	208.23	348.68	172.9	344.33	497.73	704.08	187.6	396.15	582.65	275.94	350.06	266.61	188.37
ENSG00000065923	SLC9A7	Q96T83	9.09	7.06	1.18	3.21	5.36	4.23	8.18	9.87	5.35	4.49	6.68	9.69	16.23	2.84	4.23	10.08	11.08	3.68	2.14	2.1	2.26	0.91	15.81	1.05	6.96	0.25	0.35	6.66	11.95	2.1	0.83	5.35	8.65	9.28	0.42	0.24	3.53	9.2	9.73	1.1	5.34	5.58	1.7	9.22	0.34	0.42	11.97
ENSG00000017483	SLC38A5	Q8WUX1	124.02	0.29	0.12	1.56	8.22	0.34	8.01	0	0.33	0.1	0.45	0.3	106.06	0.2	189.02	0.08	44.02	0.26	72.31	215.19	69.45	131.99	0.24	170.47	2.38	134.32	203.41	26.64	0.2	29.21	36.5	74.09	0.69	119.91	0.75	375.23	0	0.11	15.51	0.83	0.2	0.69	0.2	0.49	4.66	3.86	0.65
ENSG00000102100	SLC35A2	P78381	43.1	50.75	18.42	24.8	21.76	26.46	42.04	38.82	44.58	55.91	50.23	74.59	13.27	21.75	61.31	37.43	22.77	31.52	18.29	23.44	32.54	31.12	37.22	45.15	23.72	35.11	21.37	29.4	35.88	15.6	20.39	38.95	62.34	18.82	32.27	39.3	32.49	31.87	25.58	37.06	55.14	41.63	22.35	76.77	20.5	17.16	28.85
ENSG00000165349	SLC7A3	Q8WY07	0	0.05	4.26	0.08	0	0.25	0	0	0.08	0.02	0	0.03	17.06	0.5	0.04	0	0	0	0	0	0	0	0.02	0	0	0.04	0	0	0	21.23	0	130.75	0	25.97	9.36	0	0	0	0.32	0.03	0	0.06	0	0.06	0.04	0	0.12
ENSG00000147100	SLC16A2	P36021	8.08	10.15	12.16	48.22	17.23	0.09	74.81	39.37	44.89	30.55	0.14	1.16	0.01	1.67	1.93	40.87	6.11	3.58	0	0.08	0.22	0.05	0.06	9.4	0.16	0.01	0.05	11.8	0.25	0.79	3.28	30.74	7.71	16.77	24.31	0.04	40.12	0.3	3.94	14.75	10.94	49.84	0.35	0.88	1.12	0.07	36.74
ENSG00000269743	SLC25A53	Q5H9E4	0.07	0.12	1.71	1.04	0.04	0.15	0.18	0.14	0.28	0.2	0.12	0.05	4.36	0.18	0.1	0.18	0.49	0.77	0.67	0.12	0.13	0.95	0.64	0.15	0.4	0.16	10.03	0.1	0.08	0.23	0.1	2.27	0.44	2.29	0.91	0.19	0.24	0.16	1.83	2.3	0.11	0.06	0.07	0.14	0.07	0.29	0.16
ENSG00000268104	SLC6A14	Q9UN76	0.02	0.06	0.01	0.05	0.03	0.03	0.01	0.01	0.02	0.03	0.03	0.04	0.04	0.05	0.32	0.02	0.08	0.03	0.03	1.07	2.38	0.04	0.08	0.1	0.04	0.04	0.05	0.03	0.03	0.01	0.03	0.05	0.03	0.09	0.02	0.16	0.04	0.19	0.05	0.05	0.02	0.05	0.01	0.06	0.02	0	0.05
ENSG00000077713	SLC25A43	Q8WUT9	24	18.02	1.37	7.33	27.47	10.1	12.41	15.2	10.92	11.02	8.56	11.88	2.2	8.29	17.52	10.03	22.02	4.4	8.85	4.41	9.63	7.49	8.78	17.39	12.14	1.77	10.26	11.34	37.39	0.08	8.26	8.97	28.66	2.31	0.02	2.81	14.71	7.56	1.47	0	21.21	31.3	18.5	7.02	6.26	16.7	18.78
ENSG00000005022	SLC25A5	P05141	758.41	738.83	309.4	502.5	199.58	560.06	267.68	277.17	605.35	562.34	565.57	470.4	785.07	391.33	526.58	569.58	270.45	686.41	331.3	329.94	334.99	804.77	514.45	522.3	571.16	269.74	316.06	299.28	1474.26	728.07	647.53	661.14	1206.74	446.58	383.81	592.72	374.73	548.51	444.88	378.88	578.32	612.62	503.93	317.65	340.48	235.47	302.79
ENSG00000102078	SLC25A14	O95258	7.86	10.57	8.09	5.64	3.53	4.27	5.65	7.14	11.73	12.25	3.9	4.67	4.42	21.23	4.42	12.05	7.33	13.83	1.83	7.15	7.55	6.21	3.13	4.19	5.92	4.94	6.06	16.76	10.56	6.61	6.85	6.87	17.59	6.3	10.29	8.49	5.58	3.11	12.05	9.69	7.53	5.28	8.85	4.28	2.91	3.89	6.69
ENSG00000198689	SLC9A6	Q92581	18.56	9.54	10.28	3.96	10.64	18.16	14.28	14.61	13.24	29.11	7.77	14.34	11.44	34.05	10.77	19.65	11.17	11.82	4.32	11.32	5.07	9.93	12.73	10	10.32	6.95	16.19	13.74	8.07	13.47	6.27	6.65	13.35	9.62	16.56	11.1	13.34	8.53	11.62	7.86	12.81	1.08	8.95	4.82	6.89	13.89	17.01
ENSG00000130821	SLC6A8	P48029	137.95	6.08	46.26	148.64	7.04	10.57	19.65	30.8	27.34	35.15	16.65	1.91	0.2	16.58	50.75	17.57	2.58	82.24	0.61	35.98	40.99	0.94	9.41	12.1	12.43	35.01	1.76	13.68	7.13	0.69	2.33	47.96	62.42	7.02	5.17	1.51	23.98	24.24	70.57	70.84	35.98	124.58	86.01	30.42	16.11	12.17	47.7
ENSG00000126903	SLC10A3	P09131	58.89	25.69	7.46	35.45	19.23	47.49	41.6	24.13	30.08	31.52	21.14	27.99	36.7	85.7	50.12	8.39	31.09	10.78	14.31	25.04	13.79	15.26	21.78	20.2	18.78	16.14	35.04	17.91	68.34	8.43	10.76	5.9	50.46	15.25	19.34	26.95	18.43	19.75	8.12	13.01	32.95	41.56	10.24	16.87	10.12	24.34	38.01
ENSG00000139508	SLC46A3	Q7Z3Q1	0.02	2.7	0.08	7.41	1.74	0.21	2.5	13.01	2.97	4.5	0.13	6.05	4.08	5.02	0.57	4.52	3.93	6.59	3.46	0.07	0	0	4.14	2.13	4.8	3.68	0	12.57	2.36	7.62	0.44	0.35	2.35	3.58	13.75	0.2	21.97	0.79	1.64	0.53	0.05	10.98	4.68	20.31	3.36	1.81	1.55
ENSG00000139514	SLC7A1	P30825	36.66	30.31	28.34	53.74	19.9	31.51	74.07	47.11	68.77	53.3	55.99	63.32	59.37	22.04	166.18	93.5	72.76	27.62	55.59	24.39	25.17	72.45	34.67	92.99	30.82	36.06	27	26.07	43.14	53.95	15.52	27.46	20.49	41.69	57.2	33.14	35.42	22.08	114.51	49.07	52.99	36.22	62.21	20.05	51.47	28.58	57.36
ENSG00000102743	SLC25A15	Q9Y619	9	18.01	19.2	24.8	6.21	24.05	6.42	3.24	7.63	5.18	17.56	16.98	46.63	7.98	14.56	7	14.37	14.53	44.15	6.57	18.93	14.2	5.78	6.6	10.78	25.23	8.29	10.72	25.48	11.29	4.95	41.68	9.39	29.94	15.41	9.87	8.71	7.45	12.63	28.06	14.66	16.03	9.26	17.24	17.54	10.16	10.09
ENSG00000174032	SLC25A30	Q5SVS4	3.42	7.67	4.93	19.84	10.85	1.68	15.34	8.55	14.17	8.95	7.34	9.18	0	14.63	6.51	17.45	11.96	8.68	13.05	3.74	16.19	16.65	16.63	8.77	22.32	7.96	0.01	25.93	3.58	6.23	9.12	7.39	9.92	17.39	8.07	5.36	24.9	2.59	1.16	5.32	10.79	11.5	11.38	11.19	18.78	8.16	14.03
ENSG00000088386	SLC15A1	P46059	0.11	0.11	0.17	0.31	0.06	0.58	0.05	0.09	0.07	0.04	8.22	49.17	0.16	2.34	0.29	0.04	0.3	0.25	0.17	0.23	0.11	0.15	0.2	0.09	0.09	0.17	0.25	0.06	0.11	0.15	0.5	0.67	0.04	0.16	0.16	2.31	2.69	1.14	0.26	0.82	0.25	41.29	0.1	0.3	0.11	0.19	0.67
ENSG00000125255	SLC10A2	Q12908	0.02	0	0.17	0	0	0.09	0	0	0.01	0	0.02	0	0.07	0.01	0	0	0	0	0.02	0	0	0.01	0	0	0	0	0.01	0	0	0	0.12	0.03	0	0	0	0.03	0.03	0.01	0.01	0.02	0	0	0.01	0.01	0	0.03	0
ENSG00000182902	SLC25A18	Q9H1K4	0.31	0.57	2.22	0.39	0.22	8.21	0.28	0.3	0.26	0.3	0.22	0.18	0.2	0.25	0.69	0.27	0.27	0.91	0.32	0.22	0.39	0.28	0.35	0.46	0.29	0.39	0.25	0.51	0.36	0.11	0.35	1.94	1.33	2.65	0.81	0	0.59	0.35	0.93	0.41	0.3	0.34	0.55	2.33	0.68	0.13	0.15
ENSG00000100075	SLC25A1	P53007	97.11	100.89	85.5	67.24	71.82	85.43	72.33	78.39	61.14	86.09	111.38	66.58	48.24	37.27	80.04	35.9	62.63	148.39	30.95	63.36	183.7	52.13	91.47	58.95	52.11	166.1	43.79	61.12	214.81	33.16	49.15	57.79	62.18	65.08	42.08	20.65	146.56	106.76	62.74	72.09	87.58	118.37	36.21	113.09	113.01	50.15	77.94
ENSG00000099960	SLC7A4	O43246	0	0	0.03	0.18	0	135.68	0	0.4	0.58	0.56	0.99	0.02	0.02	0.01	0.13	0.02	0	0.03	0.35	0	0	0	0.01	0	0	0.12	0.03	0.17	0.03	0	0.23	0.1	0	0	1.6	0.05	0	0.05	1.58	0.58	0.35	0	0.13	0	0.04	0	0.25
ENSG00000133460	SLC2A11	Q9BYW1	1.85	0.94	1.3	5.4	1.77	0.58	1.11	1.12	1.36	0.97	1.16	1.29	1.96	0.68	1.54	0.73	1.79	2.05	1.24	1.47	1.41	1.05	1.25	1.85	0.45	0.52	4.2	0.68	1.74	0.25	0.37	1.91	1.5	3.35	0.19	2.12	3.23	0.5	3.65	1.92	0.73	6.87	1.69	4.51	0.47	0.33	0.52
ENSG00000100036	SLC35E4	Q6ICL7	8.34	3.73	1.54	2.89	7.28	0.88	5.16	4.38	3.89	3.69	0.29	2.33	0.48	3.09	5.32	1.96	20.25	2.79	0.17	2.07	0.25	0.37	2.29	1.21	11.77	0.82	2.02	5.34	2.13	0.32	1.25	1.93	14.29	1.58	3.03	0.25	1.52	0.61	9.78	3.46	6.74	2.06	2.4	1.79	0.49	15.48	17.28
ENSG00000100170	SLC5A1	P13866	0.02	0.02	0.03	0.04	0.04	0.64	0.02	0.02	0.02	0.02	2.15	0.46	0.02	0.05	0.42	0.04	0.03	0.01	0.03	0.06	0	0.03	0.02	0.04	0	0.09	0.09	0	0.05	0.03	0.64	0.05	0	0.03	0	1.39	0.01	0.04	0.88	1.06	0.01	0.04	0.01	0.04	0.02	0	0.04
ENSG00000100191	SLC5A4	Q9NY91	0.06	0.1	0.14	0.16	0	0.06	0.02	0	0	0	0	0.02	0	0.33	0	0	0	0.17	0	0	0.02	0.02	0.02	0	0.46	0	0	0	0.08	0.04	0.05	0.04	0	0	0	0.09	0	0.04	0.23	0.24	0.07	0.04	21.96	0	0.02	0	1.42
ENSG00000100156	SLC16A8	O95907	0.96	0.51	0.89	0.19	0	4.36	0.36	0	0	0.08	0.84	2.37	0.27	1.23	0.57	0	0.04	1.32	0.22	0.52	0.07	0.04	1.06	0.55	0	0.13	0.89	0.19	2.4	0.02	0.01	1.06	0.13	1.47	0	0.03	0.16	2.75	1.77	0.28	5.24	0.18	0.6	5.53	0.12	0	0.06
ENSG00000100372	SLC25A17	O43808	20.22	11.34	20.48	16.85	10.76	16.3	17.38	18.06	29.55	33.94	15.16	7.48	19.45	11.51	15.98	31.36	26.04	37.47	27.23	13.02	13.03	28.14	13.75	15.87	16.4	40.03	9.08	21.61	15.17	17.47	14.39	17.62	19.02	21.25	31.13	27.63	19.9	15.46	16.74	13.86	44.85	19.31	19.74	20.06	7.05	9.46	17.65
ENSG00000148482	SLC39A12	Q504Y0	0	0	0.01	0	0	0	0	0.01	0	0	0	0	0	0	0.01	0.04	0	0	0	0	0	0	0.01	0	0	0	0.01	0	0	0	0	0.01	0.03	0.01	0	0	0	0	0.01	0	0	0.01	0	0	0	0	0
ENSG00000187714	SLC18A3	Q16572	0	0	0.81	0	0	0	0	0	0	0	0	0	0	0.25	0	0	0	0	0	0	0	0	0	0	0	0	0	0	0	0	0	0.05	0	0	0	0	0	0	2.09	7.63	0	0	0	0	0	0	0
ENSG00000165449	SLC16A9	Q7RTY1	0.03	0.3	5.14	6.38	0.01	0.02	0	0.01	0.23	0.39	0.04	0.28	0.03	0.73	0.82	0.05	0.09	1.64	0.16	0.22	0.08	1.87	0.02	0.15	0.38	7.12	0.12	0.5	3.23	2.41	0.01	20.09	8.61	3.21	0.24	5.06	0.01	0.25	4.07	10.15	0.2	0.34	0.04	3.22	3.08	2.68	0.52
ENSG00000122912	SLC25A16	P16260	2.56	1.07	3.3	4.24	3.65	3.5	3.36	3.5	2.46	2.68	5.67	1.74	2.23	2.6	1.59	6.05	2.22	5.92	1.6	2.09	2.08	4.24	3.16	3.67	1.76	1.76	3.67	4.45	2.08	2.48	2.46	0.77	13.79	1.56	2.33	0.73	5.21	7.56	2.77	2	5.93	4.08	3.44	2.89	1.44	7.38	3.75
ENSG00000198246	SLC29A3	Q9BZD2	2.88	12.48	2	8.79	4.12	35.29	2.46	2.33	0.79	0.46	12.43	9.51	7.36	6.99	20.9	0.16	7.95	5.52	2.66	1.14	27.87	2.39	6.11	14.3	3	7.8	6.08	0.8	16.56	4.54	2.88	5.11	4.33	6.3	0.82	4.56	2.43	25.91	14.91	12.16	8.13	21.96	1.54	3.27	3.63	4.28	0.87
ENSG00000152779	SLC16A12		0.21	0.02	0.15	0.11	16.15	0.29	0.07	0.03	0.11	0.32	0.14	0.06	0.03	0.15	0.22	0.6	0	0.03	0	0.29	0.11	0.02	0.07	0.17	0.03	0.04	0.04	1.18	0.02	0.02	0.15	0.51	0.13	0.05	0.87	0.03	2.19	0.1	0.15	0.23	0	0.04	0.05	0.02	0.04	0.08	0.42
ENSG00000176273	SLC35G1	Q2M3R5	6.94	6.82	3.42	4.01	2.14	4.9	6.02	6.59	5.58	7.81	4.9	5.07	3.65	2.78	12.03	9.54	6.15	8.2	3.71	3.11	3.19	6.32	6.88	1.84	2.25	3.52	2.18	3.5	2.01	3.25	0.92	4.69	8.79	0	5.68	1.42	2.31	5.63	5.12	4.33	10.06	3.31	4.41	4.59	1.54	3.03	5.03
ENSG00000155287	SLC25A28	Q96A46	25.89	26.34	17.76	40.46	28.19	17.85	28.93	33.23	42.76	36.8	18.96	31.48	27.08	19.41	43.22	26.93	26.12	26.26	14.8	27.98	16.33	23.71	19.66	33.6	27.51	10.9	20.39	19.71	30.54	20.82	42.41	4.29	20.88	29.45	21.04	14.74	22.54	25.17	14.39	16.21	20.85	15.88	20.01	35.77	19.91	16.34	27.82
ENSG00000138111	TMEM180	Q14CX5	7.18	3.82	3.02	7.66	0.39	4.03	1.6	4.57	3.57	6.94	8.58	11.79	5.46	6.62	10.95	1.76	10.56	4.08	7.29	3.55	2.82	3.79	7.66	1.72	3.91	2.19	3.49	0.36	2.01	6.45	2.65	6.63	3.61	11.63	0.64	0.74	1.6	1.87	9.92	6.86	2.05	0.79	2.57	3.35	2.24	0.46	1.07
ENSG00000165646	SLC18A2	Q05940	0.23	1	0.32	0.18	0.15	0.06	0.15	0.42	0.42	0.49	0.16	0.61	0.22	0.64	0.69	0.34	0.1	0.72	16.68	0.07	0.17	0.8	308.97	0.15	0.55	0.1	0.5	0.54	0.12	0.85	0.19	0.26	0.56	0.19	0.48	0.15	0.42	0.17	4.23	0.88	0.41	0.11	0.01	0.02	0.07	0.31	0.13
ENSG00000137266	SLC22A23	A1A5C7	3.89	9.22	21.9	22.96	6.11	27.2	0.67	0.32	1.33	0.72	18.83	0.72	0.84	2.45	5.73	0.59	3.55	12.63	9.63	2.62	13.78	0.58	0.63	16.65	0.73	8.82	4.29	0.68	4.15	0.88	1.69	7.63	3.91	2.19	1.37	12.64	0.2	22.16	3.06	0.4	6.38	6.43	5.8	30.9	0.15	4.64	12.65
ENSG00000124786	SLC35B3	Q9H1N7	19.48	13.16	15.56	22.58	31.11	11.18	41.66	32.49	16.94	23.06	37.53	16.85	12.27	29.13	13.48	27.35	24.59	14.83	7.44	6.97	15.26	11.89	17.31	14.82	20.12	17.43	4.95	30.64	13.42	7.79	11.28	10.54	14.34	8.6	13.04	13.34	32.21	17.43	17.75	13.08	16.03	8.02	18.74	8.68	17.01	19.99	31.38
ENSG00000146039	SLC17A4	Q9Y2C5	0.01	0.08	0.01	0.01	0	0.11	0	0	0.02	0	0.08	0.03	0.02	0	0	0	0	0.12	0.02	0	0.07	0.03	0.02	0	0	0.21	0.03	0	0.05	0	0.06	0.02	0.11	0.06	0.04	0.16	1.27	0	0.08	0.11	0.04	0.05	0.01	0.08	0	0	0.05
ENSG00000124568	SLC17A1	Q14916	0	0.06	0	0	0	0	0	0	0	0	0.07	0	0	0.04	0	0	0	0	0	0	0.06	0.03	0	0	0.03	0	0	0	0	0	0	0	0	0	0	0	48.64	0	0	0	0	0	0	0	0	0	0
ENSG00000124564	SLC17A3	O00476	0	0.49	0	0	0	0	0	0	0	0	0	0	0	0.01	0	0	0	0	0.05	0	0	0	0	0	0	0	0	0	0	0	0	0	0	0	0	0	86.5	0	0	0	0	0	0.01	0	0	0	0
ENSG00000112337	SLC17A2	O00624	0	0	0	0	0	0	0	0.02	0	0	0	0	0	0	0	0	0	0	0	0	2.58	0	0.03	0	0	0	0	0	0	0	0	0	0	0	0.05	0	0	0	0.21	0	0.05	0	0	0	0	0.1	0
ENSG00000204385	SLC44A4	Q53GD3	0	0.01	0.01	0.01	0.01	0.18	0	0	0	0	0.02	0.88	0.01	0.1	0	0.01	0	0.01	0	0.01	1.07	0	0.01	0.01	0	0	0.01	0	0	0	0.09	0.04	0	0.02	0	0.16	0	0.13	0	0.14	0	0.3	0	0.05	0.07	0.3	0
ENSG00000112473	SLC39A7	Q92504	13.89	16.35	26.71	23.45	18.87	22.77	34.99	43.76	29.24	35.8	24.51	13.14	8.52	18.66	15.47	26.88	14	16.81	18.13	14.06	26.22	16.06	20.61	14.49	21.18	19.98	13.5	18.23	13.81	9.07	7.44	11.62	15.22	10.83	15.34	13.67	15.93	15.69	20.71	15.12	17.94	29.41	17.83	35.81	12.47	20.74	28.47
ENSG00000112053	SLC26A8	Q96RN1	0	0	0.06	0.02	0	0.13	0	0	0	0	0	0	0	0	0	0	0	0	0	0	0	0	0.02	0.01	0	0.03	0.14	0	0	0	0.1	0.06	0	0.07	0	0	0.03	0.45	0.19	0	0	0	0.03	0.2	0.3	0.27	0
ENSG00000137409	MTCH1	Q9NZJ7	170.59	118.64	167.39	198.83	116.11	92.85	186.49	163.62	279.63	302.69	176.7	102.46	67.98	180.69	145.92	335.45	93.8	162.9	88.51	150.49	113.99	51.34	78.86	97.04	217.15	160.84	69.03	159.51	165.58	104.74	92.22	167.49	132.97	108.84	128.26	69.93	124.03	132.32	318.75	124.46	168.55	106.01	158.27	171.63	122.94	238.62	298.73
ENSG00000137204	SLC22A7	Q9Y694	0	0	0	0	0	0	0	0	0	0	0	0	0.02	0.01	0	0	0	0	0.08	0	6.75	0.26	0	0	0	0.01	0	0	0.02	0	0	0.07	0	0.08	0.48	0.12	0	0	0.44	0.2	0.29	0	0	0	0	0	0
ENSG00000112759	SLC29A1	Q99808	66.69	67.45	53.85	80.27	5.57	316.89	44.61	17.17	70.32	53.34	72.05	27.92	100.53	53.93	82.85	51.03	83.68	82.18	129.39	34.6	78.92	121.51	115.68	11.87	170.18	158.86	68.33	34.24	62.66	102.34	70.84	83.74	45.85	80.8	103.31	131.32	34.4	32.57	81.21	98.36	18.88	38.88	31.31	68.17	69.98	261.13	41.52
ENSG00000157593	SLC35B2	Q8TB61	74.8	43.55	58.39	105.79	69.38	41.67	77.46	121.69	81.73	103.76	35.39	68.27	13.81	75.76	70.53	58.4	52.69	48.43	34.48	25.55	35.01	65.52	52.64	76.03	54.35	49.79	57.25	88.36	76.64	24.71	43.47	26.52	51.53	27.8	37.05	67.77	71.6	50.05	86.54	74.65	47.89	37.13	80.94	86.27	50.23	53.4	67.92
ENSG00000153291	SLC25A27	O95847	3.08	2.15	3.95	12.23	7.11	0.19	1.64	4.99	1.7	0.4	0	4.31	1.06	8.56	6.11	1.16	0	18.03	0	29.41	3.4	0.15	0.53	17.38	0.38	0.2	0.08	1.32	1.14	0	0.18	2.06	4.78	0.07	4.94	0.19	7.41	10.07	14.01	1.4	9.87	0.47	3.92	9.22	0	1.2	8.11
ENSG00000112077	RHAG	Q02094	0	0	0	0	0	0.04	0	0	0	0	0	0	0.42	0.02	0	0	0	0	448.01	0.25	0	0	0	0	0.13	429.62	0	0	0	0	0	0	0.08	0	0.09	0	0	0	0	0	0.16	0	0	0.02	0	1.97	0
ENSG00000119899	SLC17A5	Q9NRA2	6.16	8.51	9.14	13.81	49.8	11.99	19.17	45.82	5.63	20.42	5.22	14.79	4.63	10.13	10.82	10.32	4.27	13.84	2.58	3.4	10.03	4.29	9.19	6.07	12.86	6.2	5.02	17.57	3.59	1.77	2.01	6.83	5.16	4.33	11.12	19.07	11.84	15.36	4.26	6.97	4.85	10.07	10.38	5.81	21.88	18.52	2.95
ENSG00000164414	SLC35A1	P78382	4.33	10.72	21.37	24.03	34.8	17	13.39	9.82	10.96	15.15	8.69	78.63	13.06	16.32	17.26	13.66	24.62	18.62	19.26	10.87	12.95	22.97	12.37	19.85	23.71	24.54	21.49	13.86	34.76	6.2	25.72	11.53	17.74	21.81	19.83	13.58	26.44	17.59	16.73	16.32	28.66	37.07	18.39	41.12	37.01	21.63	16.98
ENSG00000004809	SLC22A16	Q86VW1	0.03	0	0	0	0	0.05	0	0	0	0	0	0	0	0.02	0	0	0.09	0	0.04	0	0	1.32	0	0	0	0	0	0.06	0	0.07	10.59	0	0	14.03	0	0.04	0	0	0.64	0.25	0	0	0.07	0	35.67	0	0
ENSG00000112394	SLC16A10	Q8TF71	1.01	1.08	0.43	2.27	0.08	4.11	0.13	0.18	0.89	1.36	7.78	0.38	5.46	1.62	0.15	1.01	0.17	20.72	7.85	0.48	6.07	7.4	7.58	0.05	0.06	1.34	0.25	0.14	2.9	9.42	0.82	16.04	3.13	5.97	7.48	30.88	0.06	0.6	14.1	4.03	0.33	0.88	1.67	2.01	0.99	0.11	0.18
ENSG00000173214	KIAA1919	Q5TF39	1.01	1.75	2.21	4.77	0.73	3.74	1.31	1.46	1.85	2.52	3.43	1.94	2.12	2.13	2.55	2.57	2.16	1.54	3.68	2.18	2.33	3.05	5.57	2.11	1.31	4.16	2.6	1.82	1.45	2.17	1.54	1.57	0.74	2.63	1.51	0.97	2.54	1.95	2.21	1.89	1.82	1.44	0.83	1.45	2.24	1.91	2.39
ENSG00000196376	SLC35F1	Q5T1Q4	0.02	0	47.26	0.03	0	0	0.01	0.01	0.02	0.18	0.02	0.05	0.02	0.04	0.05	0	0.03	5.96	0.03	0.04	0.02	0.01	0.43	0.01	0.01	0.03	4.2	0.01	0.04	0.01	0.02	5.08	0.04	0.04	0.02	0.02	0.03	0.02	1.51	0.05	0.03	0.02	0.11	0.03	0.65	0	0.05
ENSG00000146409	SLC18B1	Q6NT16	6.61	6.43	11.75	0	3.03	7.01	2.23	6.76	4.92	16.21	13.01	13.5	0.22	9.95	18.38	4.1	10.39	27.84	3.66	8.65	13.13	2.95	0.38	12.34	14.17	40.59	2.1	3.73	8.27	9.5	0.25	15.65	9.14	16.98	12.55	8.69	32.7	10.63	27.82	0.07	15.41	21.16	18.05	9.22	0.08	6.48	2.38
ENSG00000146411	SLC2A12	Q8TD20	2.44	0.86	2.24	0	0.5	0.18	1.4	5.23	0.84	3.41	0.05	8.06	0.27	1.32	6.16	1.18	0	5.29	0	0.54	0.09	0	0.02	0.36	0.4	0.49	0.61	0.15	0.65	0.11	0.1	2.01	0.58	0.07	1.12	1.8	1.45	0.72	0.31	0.77	0.12	1.6	0	0.1	0.04	0.1	0.25
ENSG00000182747	SLC35D3	Q5M8T2	0	0	0.01	0.05	0	0.02	0.02	0.05	0	0	0.66	0.04	0.01	0.03	0.04	0	0	0.56	0.03	0	0	0	0.03	0.05	0	0.02	0	0.02	0	0	0.03	0.24	0	0	0	0	0	0.08	4.24	16.34	0	0.02	0	0	0.28	0	0
ENSG00000175003	SLC22A1	O15245	0	0.23	0.26	0.42	0.11	0.19	0.11	0.06	0.13	0.13	0.33	0.12	0.09	0.2	0.08	0.19	0.4	0.24	0.15	0.11	0.46	0.3	0.26	0.38	0.03	0.13	0.07	0.08	0.06	0.02	0.2	0	0.19	0.02	0.48	0.31	0.06	0.19	0.2	0	0.72	0	0.32	0.08	0.03	0	0.15
ENSG00000112499	SLC22A2	O15244	0.01	0	0.04	0	0.01	0.03	0.01	0	0.01	0.03	0.04	0.01	0.01	0.04	0.08	0	0.14	0.05	0.03	0.06	0	0.05	0.01	0.01	0	0.02	0.01	0.01	0	0.02	0.01	0.35	0.07	0	0.03	0.01	0.09	0	0.01	0.03	0.02	0.01	0.03	0.04	0.02	0	0.05
ENSG00000146477	SLC22A3	O75751	0	24.27	0.01	0	0	0.06	0.02	0	0.14	0.04	0.24	1.35	0.01	0.04	6.22	0.4	0.04	0.06	0	24.12	15.6	0.02	0.01	4.85	0.01	0.01	0.02	0.07	0	0	0.09	3.93	6.94	0	0.03	0.03	10.08	0	0.08	0.1	3.2	0	0	0	0	0	0.02
ENSG00000112494	UNC93A	Q86WB7	0.01	0.11	0.02	0	0	0.46	0	0	0	0	6.12	0	0	0.09	0	0	0	0	0	0.02	2.11	0.15	0	0.02	0	0	0	0	0	0	0	0	0	0.06	0.03	0	0	0	3.76	0	0	0	0	0	0	0	0
ENSG00000141873	SLC39A3	Q9BRY0	48.45	40.45	32.3	74.85	31.27	31.93	33.6	37.71	66.2	70.26	39.84	30.96	24.6	23.62	38.81	42.8	0.4	33.14	135.03	21.88	33.12	99.97	185.46	59.76	30.74	149.88	106.39	40.17	27.39	50.25	59.37	35	54.09	74.06	20.68	71.01	25.55	34.3	52.91	43.37	36.73	18.42	64.71	40.05	109.61	18.87	49.01
ENSG00000161091	MFSD12	Q6NUT3	84.93	69.84	18.58	45.89	20.61	64.9	49.41	25.38	62.7	71.26	27.53	28.72	19.75	40.89	53.09	24.99	55.94	63.55	14.28	164.66	23.56	27.67	45.64	32.68	15.24	69.47	27.6	14.74	44.72	27.9	39.21	35.24	57.88	22.53	25.97	80.31	21.69	33.2	83.19	37.85	122.62	40.18	260.63	17.38	48.22	61.71	29.99
ENSG00000181240	SLC25A41	Q8N5S1	0.18	0.13	0.46	0.15	0	0.29	0	0	0.15	0.19	0	0	0.1	0.18	0.85	0	0	0.52	0	0	0	0	2.46	0.56	0	0.81	0	0	0.28	0	0.46	0	0.53	0.05	0	0	0.03	0	0	0.11	0.2	0	0	0.16	0.49	0	0
ENSG00000125648	SLC25A23	Q9BV35	50.56	20.69	32.22	95.7	13.08	14.41	13.9	21.65	29.08	36.43	48.13	33.06	23.13	37.04	42.48	23.85	0.14	51.78	21.01	32.37	31.85	1.29	46.47	24.31	27.53	60.92	28.66	5.19	32.2	16.66	20.73	23.57	64.68	9.06	8.53	34.51	63.11	8.34	2.83	33.99	12.57	53.76	23.62	35.26	34.18	9.47	9.76
ENSG00000129353	SLC44A2	Q8IWA5	284.34	7.26	69.13	38.97	44.07	191.94	58.66	136.73	103.73	126.87	59.65	133.23	47.08	85.33	217.05	68.89	1.67	8.36	37.67	26.84	1.92	0.48	29.79	49.87	71.85	18.06	7.74	142.06	182.65	28.27	20.16	24.89	26.45	67.5	96.26	1.97	27.48	135.93	8.18	44.39	57.93	226.26	6.25	110.8	2.42	64.97	49.32
ENSG00000105143	SLC1A6	P48664	0.17	0.1	0.36	0.37	0.19	0.93	0.15	0.1	0.11	0.11	0.25	0.24	0.16	0.14	1.22	0.16	0.24	0.14	0.22	0.27	0.23	0.17	0.16	0.2	0.14	0.15	0.51	0.14	0.5	0.07	0.29	6.07	0.18	0.19	0.1	0.1	0.11	0.24	0.62	0.27	0.32	2.17	0.05	0.38	0.13	0.04	0.38
ENSG00000127526	SLC35E1	Q96K37	30.74	11.78	8.29	16.41	16.09	21.71	23.25	17.34	14.72	18.07	11.91	18.22	12.36	37	18.54	18.22	20.76	27.71	16.39	8.52	10.7	19.45	15.28	18.44	13.86	22.95	14.56	18.15	20.74	12.93	6.44	10.03	34.12	14.26	14.65	13.85	12.41	17.12	16.73	15.44	21.93	16.76	9.73	15.37	7.16	20.37	22.65
ENSG00000130304	SLC27A1	Q6PCB7	5.26	2.58	3.9	8.92	10.38	3.24	3.63	9.04	4.49	6.82	0.41	15.76	1.46	7.37	6.28	1.21	2.15	1.28	1.11	0.3	1.48	0.41	5.54	3.26	2.7	0.73	0.87	2.59	1.92	2.69	3.04	1.17	4.72	4.2	3.05	0.94	2.49	1.47	1.59	3.03	3.07	1.17	36.49	4.85	1.08	1.68	9.12
ENSG00000105641	SLC5A5	Q92911	0.07	0.03	0.08	0.1	0.04	10.88	0.01	0.01	0.03	0.01	0.13	0.32	0.2	0.22	0.13	0.06	0.03	0.05	0.14	0.16	0.09	0	0.33	0.08	0.06	0.24	0.1	0.07	0.3	0.06	0.12	0.19	0.08	0.06	0.05	0.06	0	0.1	0.15	0.31	0.12	0.28	0.03	0.81	0.05	0.11	0.08
ENSG00000181035	SLC25A42	Q86VD7	6.75	0.96	1.89	3.15	4.11	2.91	3.14	4.5	5.26	6.2	1.23	13.24	3.98	7.94	1.25	3.12	1.31	6.83	1.73	1.39	8.44	0.72	3.34	1.6	2.09	19.56	6.98	2.48	5.34	7.57	5.61	1.13	7.25	6.58	3.31	7.4	1.65	1.16	2.54	1.68	4.22	0.11	1.32	6.43	2.92	1.92	4.08
ENSG00000021488	SLC7A9	P82251	0	0.14	0	0.03	0.07	3.34	0	0	0	0	6.8	0	0	0.03	0.05	0	0.22	0.05	0	0	5.49	0	0	0	0	0	0	0	0.04	0	0.18	0.02	0.09	0.03	0	0.27	0	0.1	0.07	0.11	0	0	0.01	0.05	0	0	0
ENSG00000130876	SLC7A10	Q9NS82	0	0	0.07	0	0	1.89	0	0	0	0	0	0	0	0.14	0	0	0.03	0	0	0	0	0	0	0	0	0	0	0	0	0	0	0.24	0	0	0	0	0	0	0	0.1	0.3	0	0	0.13	2.67	0	0
ENSG00000105281	SLC1A5	Q15758	156.27	293.86	75.44	107.54	114.45	173.88	210.99	229.12	169.96	256.2	244.87	173.05	139.93	112.05	248.64	130.75	120.79	186.62	290.56	83.14	190.98	180.89	161.19	521.35	82.11	310.82	359.69	82.4	232.44	84.68	385.5	133.84	130.88	107.42	83.84	193.45	77.47	307.66	138.23	91.3	130.91	248.77	210	179.9	199.31	60.63	108.06
ENSG00000118160	SLC8A2	Q9UPR5	0	0.36	0.09	0.2	0	0.05	0.02	0	0.02	0.01	0.03	0.11	0.13	0.11	0.18	0	0.03	0.11	0.02	0	0	0	0.78	0.13	0	0.14	0.09	0	0.03	0.01	0.07	3.29	0.02	0.02	0.01	0	0.26	0.11	10.81	5.26	4.19	0.34	0.25	0.14	0	0	0
ENSG00000063127	SLC6A16	Q9GZN6	0.08	6.73	18.09	6.14	1.99	3.31	0.83	1.25	0.62	1.96	0.36	0.56	6.31	1.09	0.28	2.19	1.35	2	0.69	0.55	1.16	0.49	2.68	0.83	1.73	1.54	0.84	1.98	1.33	0.43	0.37	6.53	0.9	0.39	4.3	1.16	0.93	0.03	0.3	0.44	3.1	0.13	0.57	2.82	0.21	7.64	1.44
ENSG00000104888	SLC17A7	Q9P2U7	0.06	0.35	0.26	0.37	0.26	0.13	0.05	0.13	0.25	0.2	0.05	0.04	0.16	0.31	0.17	0.18	0.18	0.78	0.04	0	0.06	0.02	18.23	0.09	0	6.24	0.72	0.05	0.21	0	0.11	0.09	0.34	3.65	0.16	0.1	0.06	0.02	5.72	0.43	0	0.1	0.15	0.1	0.06	0.12	0.31
ENSG00000083807	SLC27A5	Q9Y2P5	35.83	50.02	9.54	9.5	6.29	5.85	1.99	4.33	7.02	9.86	3.66	7.68	38.05	6.2	7.48	3.14	23.04	33.81	32.08	38.19	31.64	15.02	10.67	4.05	3.12	29.9	0	7.5	25.76	37.74	25.12	5.87	29.69	21.36	0.27	50.39	18.37	15.4	15.42	19	0.15	40.11	9.33	14.9	10.97	2.53	0.08
ENSG00000165794	SLC39A2	Q9NP94	0.01	0	0.03	0.03	0.08	0.23	0	0.1	0.04	0	0.08	0.08	0.18	0.01	20.54	0.05	0.14	0	0	0.04	0	0.04	0	0.03	0	0.03	0.06	0.04	0.1	0.03	0.2	0.24	0.21	0.04	0.03	0.2	0	0.14	0.08	0	0	0	0.01	0.31	0.05	0	0.06
ENSG00000155465	SLC7A7	Q9UM01	0.21	10.17	1.19	0.5	2.63	191.72	1.93	13.11	0.61	1.48	274.6	29.24	11.69	65.67	10.98	0.62	0.65	0.19	0.89	0.23	2.39	1.47	1.48	0.73	21.03	0.16	9.23	2.12	0.44	0.29	0.91	3.48	0.1	2.68	33.8	6.84	0.74	0.99	0.44	0.91	0.74	0.37	1.92	0.43	5.38	1.12	0.83
ENSG00000092068	SLC7A8	Q9UHI5	1.43	0.08	63.06	0.18	5.92	114.96	5.65	21.78	0.28	1.95	57.49	3.27	0.3	0.9	10.5	0.31	0.08	5.55	0.56	0.17	0	0.21	33.19	24.09	4.55	121.86	0.21	1.35	0.95	0.25	0.55	66.37	46.3	0.11	0.86	9.29	0.59	19.18	9.87	0.35	0.26	9.02	25.45	40.48	0.41	0.41	2.31
ENSG00000092096	SLC22A17	Q8WUG5	0.05	2.53	21.54	27.67	8.77	5.16	6.35	11.83	2.49	2.7	0	1.68	0	2.94	0.47	1.15	0	1.81	4.38	0.02	0.53	0.02	4.02	0.88	0.71	0.01	0.19	3.71	4.2	0.14	0.15	12.49	0.13	0	1.2	0.19	0.06	1.82	22.98	42.84	6.22	0	0.04	3.37	0.41	0	2.78
ENSG00000183032	SLC25A21	Q9BQT8	1.17	1.04	0.46	3.02	0.88	0.05	0.47	0.65	1.65	0.8	0.25	1.12	0.1	1.39	1.05	0.7	0.78	8.84	0.92	0.66	0.76	0	0.03	1.38	3.34	23.64	39.1	0.9	2.32	0	0	2.22	3.74	0	0	0.01	0.78	3.19	2.98	0.02	2.79	0.18	1.12	3.39	0	1.6	0.01
ENSG00000151812	SLC35F4	A4IF30	0.02	0	0.05	0.07	0.03	0.09	0	0	0	0	0	0.14	0.01	0.07	0	0	0	0.04	0	0	0.03	0	0	0.15	0	0.04	0.08	0	0	0.03	0	0.16	0	0.07	0	1.1	0.12	0.03	0.48	0.03	0	0	0	0	0.04	0	0.39
ENSG00000139974	SLC38A6	Q8IZM9	13.1	18.76	6.65	11.21	16.83	4.59	9.42	26.91	9.63	9.53	4.49	35.36	2.61	17.57	11.44	9.32	4.84	2.78	5.8	5.6	9.38	2.6	10.38	3.53	11.42	7.85	5.39	30.61	6.61	4.74	5.23	4.06	12.6	1.07	18.62	8.17	22.78	6.78	3.71	2.72	9.87	5.05	14.22	9.1	3.73	12.15	15.83
ENSG00000100652	SLC10A1	Q14973	0.04	0	0.04	0.09	0.03	0.08	0	0	0.02	0.02	0.76	0.03	0.1	0.01	0.08	0.03	0.04	0.11	0.13	0.05	0.1	0.14	0.11	0	0.02	0.03	0.01	0.07	0	0.03	0.01	0.02	0.03	0.06	0.07	0	0	0.17	0.06	0.04	0.22	0.09	0	0.09	0.08	0.2	0.04
ENSG00000100678	SLC8A3	P57103	0	0	4.34	0	0.03	0.77	0.08	0.02	0	0	0	0.02	0	0	0	0	0	0.05	0.65	0.38	0.03	0	0.01	0	0.05	0	0.02	6.7	0	0	0.01	0.01	0	0	1.94	0	0	0	0.12	27.34	0.17	0.19	0	0	0.01	0.04	0
ENSG00000119686	FLVCR2	Q9UPI3	3.28	2.62	0.85	3.72	16.18	71.07	0.62	2.6	2.93	2.57	5.21	0.4	0.07	0.2	0.44	1.28	17.98	0.63	0.11	1.92	9.11	0.12	0.57	5.45	0.69	0.24	0.4	8.38	20.28	0.17	1.26	1.69	4.17	0.16	2.54	0.03	2.81	4.14	0.05	0.18	2.15	6.13	1.26	4.3	6.81	7.17	4.03
ENSG00000140090	SLC24A4	Q8NFF2	0.04	0.06	0.05	0.09	0.06	0.08	0.04	0.01	0.03	0.04	0.03	0.16	0.52	0.04	0.13	0.03	0.05	0.2	0.1	0.09	0.04	0.05	0.07	0.09	0.03	0.03	0.14	0.01	0.1	0.02	0.07	0.29	0.08	0.04	0.04	0.07	0.01	0.08	1.58	0.02	0.06	0.05	0.13	0.08	0.22	0.15	0.06
ENSG00000197119	SLC25A29	Q8N8R3	8.99	20.13	28.75	35.7	1.79	16.77	6.72	7.22	15.33	9.59	4.32	5.71	0.04	18.85	10.01	5.37	3.72	5.43	9.32	20.48	6.64	4.88	11.37	9.16	19.16	3.03	0.91	4.08	25.52	30.04	20.89	14.79	21.81	42.54	11.79	0.56	41.28	5.95	49.67	55.71	19.94	9.98	11.52	30.26	6.84	19.54	5.83
ENSG00000140107	SLC25A47	Q6Q0C1	0	0	0.02	0.02	0	0.12	0	0	0.03	0	0.05	0	0.02	0	0.05	0	0.06	0	0.04	0	1.12	0.33	0	0	0	0.04	0	0	0	0.02	0.08	0	0	0.03	0.39	0	0	0.03	0.66	0.08	0.2	0.04	0.05	0.02	0	0	0
ENSG00000141437	SLC25A52		0	0	0.05	0	0	0.03	0	0	0	0	0	0.03	0.03	0.05	0.08	0	0.07	0	0.05	0.13	0.09	0	0.11	0.03	0	0	0.06	0	0	0.09	0	0.04	0	0.07	0	0	0	0.03	0	0.02	0	0	0	0.06	0.11	0	0.03
ENSG00000132874	SLC14A2	Q15849	0.13	0.28	0.25	0.16	0.21	0.26	0.14	0.14	0.09	0.11	0.24	0.23	0.37	0.17	0.23	0.13	0.29	0.17	0.25	0.31	0.04	0.59	0.24	0.08	0.15	0.2	0.31	0.14	0.21	0.24	0.23	0.25	0.26	0.22	0.09	0.34	0.09	0.25	0.46	0.08	0.18	0.07	0.09	0.1	0.14	0.19	0.28
ENSG00000141469	SLC14A1	Q13336	0.08	0.39	0.06	0.12	0.27	0.81	0.35	6.84	0.1	0.06	0.07	0.07	0.06	0.06	0.17	0.11	0.07	0.06	0.09	0.42	0.17	0.14	0.24	0.1	0.08	0.12	0.28	0.39	0.21	0.78	0.24	0.12	0.31	0.09	0.08	0.25	2.6	97.99	0.16	0.18	0.11	0.07	0.02	0.11	0.34	0.1	1.99
ENSG00000205639	MFSD2B	A6NFX1	0.03	0	0.13	0.1	0	0	0.06	0.05	0.1	0	0.12	0	0.1	0.04	0	0	0	0	7.55	0	0.1	0.03	0	0.1	0.15	3.37	0.03	0.34	0	0.11	0.25	0	0.06	0	0.07	0	0.06	0.02	0.07	0	0	0	0	0	0	0	0
ENSG00000213699	SLC35F6	Q8N357	20.88	37.45	12.23	29.41	13.07	18.42	11.31	16.51	15.66	14.83	21.65	39.33	4.69	20.76	25.88	11.45	10.35	8.11	6.49	10.7	15.2	6.29	30.84	19.38	16.42	12.39	84.94	14.13	29.64	8.05	4.46	6.98	10.14	8.05	34.33	7.01	33.43	15.32	11.06	13.23	23.87	27.32	18.85	12.85	5.53	14.68	21.41
ENSG00000138074	SLC5A6	Q9Y289	68.58	72.39	49.57	61.51	11.82	299.94	23.87	15.7	39.05	28.03	98.23	24.26	38.95	39.11	38.12	28.21	39.32	58.15	86.57	22.92	124.89	99.05	42.53	20.18	31.91	127.86	15.8	22.34	123.43	34.38	38.33	144.54	26.93	64.57	57.11	54.74	18.17	59.53	49.68	65.94	32.28	252.35	31.66	70.54	17.93	14.47	45.29
ENSG00000115194	SLC30A3	Q99726	0.35	1.11	0.09	1.62	0.16	0.11	0.02	0.01	1.16	1.15	0.34	0.43	0	0.07	0.23	0.25	0	1.11	5.35	0.16	9.6	0.1	2.03	0	0.75	1.58	0.05	0.16	3.52	0.02	0.28	1.68	0.01	20.79	11.02	0.85	0	0	0.04	0.75	2.8	0	0	0.04	0.62	0	0.23
ENSG00000152683	SLC30A6	Q6NXT4	24.18	18.44	20.28	16.69	15.98	21.97	21.48	20.22	18.94	17.96	13.11	22.44	9.49	15.56	15.12	25.05	24.79	12.57	25.71	7.76	13.98	24.05	15.07	19.32	13.8	21.94	12.45	19.58	7.83	12.98	8.82	31.03	9.88	13.01	24.03	13.48	17.02	19.18	18.1	24.85	21.28	15.98	15.74	11.08	9.24	11.74	25.72
ENSG00000183023	SLC8A1	P32418	2.67	2.05	2.16	0.26	4.7	0.06	24.44	8.95	8.78	5.91	0.04	4.17	0.09	2.13	1.02	9.25	0.05	3.65	0.05	0.01	0	0.03	0.44	0.02	0.65	0.01	0.33	10.12	0.02	0.77	0.09	1.49	3.76	7.16	14.4	0.02	2.49	0.34	3.84	0.66	0	0.02	0.03	0.09	0.47	7.99	8.74
ENSG00000138079	SLC3A1	Q07837	0.07	1.88	0.17	0.32	0.11	0.5	0.16	0.1	0.11	0.29	4.91	0.11	0.13	5.78	0.31	0.26	0.2	0.08	0.24	0.1	0.18	0.14	0.34	0.17	0	0.17	0.26	0.15	0.05	0.13	0.47	0.17	0.6	0.19	0.3	0.43	55.54	0.1	0.39	0.39	0.31	0.09	0.17	0.23	0.13	0.07	0.25
ENSG00000115902	SLC1A4	P43007	13.29	10.54	6.56	32.4	6.65	9.11	24.11	11.35	10.89	19.18	2.71	1.93	35.65	6.13	38.09	11.72	18.69	4.93	23.32	9.5	20.92	34.69	20.33	52.89	6.06	18.35	87.64	6.97	10.31	30.32	18.36	4.65	12.9	12.29	1.84	86.11	3.66	6.11	34.57	14.95	19	12.09	228.4	18.11	32.16	1.38	15.81
ENSG00000188687	SLC4A5	Q9BY07	0.04	0.17	0.65	0.45	0.85	0.81	0.2	0.55	0.48	0.64	0.28	0.31	0.82	0.18	0.03	0.16	0.52	0.58	1.43	0.08	0.31	0.4	0.38	1.13	0.27	0.32	0.39	0.14	2.74	0.17	0.45	0.27	0.2	0.23	0.38	0	0.02	0.34	0.21	1.24	0.39	0.34	0.93	0.72	0.26	0	0.6
ENSG00000180251	SLC9A4	Q6AI14	0.13	0.14	0.18	0.38	0.07	0.07	0.13	0.04	0	0.03	0.58	0.25	0.09	1.37	0.19	0.02	2.29	0.12	0.16	0.23	0.09	0.07	0.23	0.03	0.14	0.17	0.46	0.16	0.21	0.05	0.07	0.71	0.28	0.13	0.35	0.16	0.05	3.47	0.18	0.18	0.11	0.18	0.04	0.14	0.08	0.27	0.29
ENSG00000115616	SLC9A2	Q9UBY0	9	5.73	0.02	1.84	0	0.15	0.01	0	0.01	0	5.78	0.22	0	3.37	0.11	0	0.04	0.33	3.17	2.1	0.04	0.41	0.71	0.01	0	0.85	0	0.03	6.12	0.03	0.08	0.28	4.86	0	0.11	0.06	0.92	14.03	0.13	0.04	0.05	11.43	0.04	18.07	0.07	0	0
ENSG00000135953	MFSD9	Q8NBP5	3.49	2.97	3.46	5.79	1.2	8.19	2.2	1.96	3.51	3.68	8.26	5.23	2.4	3.84	5.49	2.51	12.25	4.56	5.27	2.41	9.05	3.69	6.63	4.53	2.13	3.27	1.43	1.51	2.99	3.58	4.52	3.35	3.38	3.3	5.29	2.34	4.93	10.83	7.87	5.24	2.75	5.76	6.05	3.06	4.41	1.56	2.95
ENSG00000115665	SLC5A7	Q9GZV3	0	0	0.01	0	0	0.01	0	0	0	0	0	0	0	0	0	0	0	0	0	0	0	0	0	0	0	0	0.08	0	0	0	0	0.04	0	0	0	0	0	2.94	1.23	0	0	0	0	0	0	0	0
ENSG00000144136	SLC20A1	Q8WUM9	58.58	48.83	68.48	52.27	87.23	51.31	149.28	169.44	71.51	96.56	68.36	141.06	86.66	89.75	60.84	107.76	62.02	71.93	92.11	36.66	53.94	47.2	153.59	37.57	82.44	173.03	88.47	279.36	20.04	65.63	144.6	116.1	133.64	69.34	59.96	23.81	83.8	243.61	74.18	63.14	94.73	40.23	95.65	51.45	28.05	177.21	138.4
ENSG00000115084	SLC35F5	Q8WV83	14.85	14.63	10.42	6.05	44.82	24.7	22.83	20.19	12.74	22.07	24.86	26.45	16.84	33.24	13.46	25.92	7.15	8.64	12.6	8.58	17.63	14.85	32.13	16.2	19.84	13.16	10.46	31.07	10.19	5.62	9.62	7.16	13.18	7.81	18.92	8.44	53.67	18.57	3.6	8.26	23.56	16.89	12.02	17.95	9.69	14.88	26.28
ENSG00000144290	SLC4A10	Q6U841	0	0	0.02	0	0.03	0	0	0.61	0	0.08	0	0.51	0.05	0.04	0.02	0.07	0.27	0	0	0	0	0	0.02	0	0.03	0	6.15	0.11	0.1	0	0.01	0.27	0.01	0	0	0	0.01	0	0.04	0	0	0.1	0.03	0	0	0.04	0.07
ENSG00000169507	SLC38A11	Q08AI6	0	0.61	0.03	0	0	0.16	24.49	201.73	0.02	0.14	0.37	0.01	0.01	0.04	0.01	0.01	0.02	0.29	0	0.02	1.3	0	0.11	0.03	0	0.01	0.03	0.07	0	0.04	0.04	0.02	0.42	0.01	0.14	0.06	4.27	0.07	0.41	0.02	0.04	0	0.01	0.01	0	0.03	0.01
ENSG00000115840	SLC25A12	O75746	11.07	8.31	9.36	20.26	21.4	0.31	13.34	21.49	19.5	19.41	4.1	10.18	28.47	9.54	13.7	25.11	22.79	17.24	15.55	8.79	8.04	27.97	14.6	13.78	18.21	10.93	12.77	11.21	5.9	20.11	9.35	7.64	11.88	23.45	13.17	14.47	16.53	8.75	15.56	4.51	10.49	17.29	9.77	7.93	6.96	12.5	17.07
ENSG00000138449	SLC40A1	Q9NP59	0.02	6.59	0.65	0.05	2.23	23.84	0.24	5.2	1.75	2.96	97.9	0.42	0.15	0.97	0.39	1.5	0.36	1.58	379.96	1.29	30.1	1.18	94.14	0.17	10.39	39.3	0.83	5.08	0	14.26	17.59	1.58	1.56	0.23	4.68	1.74	3.87	13.94	1.2	5.58	0.87	25.54	0	188.09	4.15	0.31	0.84
ENSG00000151690	MFSD6	Q6ZSS7	21.92	13.87	0.55	4.91	9.89	19.78	10.76	20.74	7.96	10.42	4.68	27.32	27.95	5.5	36.63	9.96	73.85	10.29	18.71	10.06	2.1	6.49	5.79	28.51	2.74	4.62	30.29	2.45	7.41	31.21	1.46	3.48	14.98	7.81	1.23	23.35	12.41	36.07	56.04	13.09	19.05	31.31	19.19	12.86	6.43	10.3	1.42
ENSG00000196950	SLC39A10	Q9ULF5	6.44	22.11	45.21	11.81	14.42	22.78	28.58	13.28	14.87	7.78	30.42	22.79	7.39	47.21	9.28	19.24	5.06	19.28	10.35	25.42	20.85	33.94	4.18	3.35	30.06	30.35	10.09	21.56	5.42	10	8.37	53.44	17.7	26.04	15.6	17.84	52.13	9.69	20.7	25.55	35.97	51.02	13.9	10.34	17.62	29.17	28.54
ENSG00000018280	SLC11A1	P49279	0.09	0.28	0.04	0.16	0.06	0.24	0	0.04	0.1	0.12	0.23	0.59	0.12	0.06	0.22	0.04	0.22	0.04	0.96	0.15	0.16	0.02	0.91	0.1	0.05	0.27	0.18	0.13	0.32	0.1	0.6	0	0.07	0.06	0.17	0.08	0.08	0.11	0.29	0.07	0.18	0.15	0.11	0.09	0.21	0.17	0.2
ENSG00000213901	SLC23A3	Q6PIS1	0.46	0.23	0.15	0.57	0.81	0.46	1.05	0.29	0.22	0.67	1.1	0.79	0.2	0.41	1.58	0.38	1	0.93	1.06	0.72	0.08	0.12	0.44	3.48	0.57	0.17	0.35	0.31	0.17	0.07	0.38	0.04	0.12	0.29	0.31	0.32	1.28	1.66	0.34	0.6	0.16	0.02	1.04	0.46	0.44	1.18	1.13
ENSG00000114923	SLC4A3	P48751	5.77	0.27	2.3	6.21	0.31	4.38	3.43	3.46	5.02	3.7	3.96	3.31	0.01	1.51	3.34	1.59	0	0.97	0	0.05	0.09	0.09	0.34	4.95	0	0.26	0.05	1.34	1.76	0.01	0.03	3.74	5.1	0.06	0	0.06	2.8	1.28	1.63	6.87	2.75	5.24	2.76	0.66	1.18	0	3.33
ENSG00000135917	SLC19A3	Q9BZV2	0.22	1.48	0.28	0.54	0.2	6.19	0	0.19	0.41	0.5	12.71	0.44	0.24	0.13	0.36	0.65	0.12	1.36	0	0.31	0.3	0.11	0.09	0.28	0.1	0.13	0.49	0.07	1.47	0.08	0.29	2.65	0.22	0.25	0.2	0.15	0.18	0.27	1.26	0.06	0.34	1.51	0.41	0.21	0.14	0.4	0.52
ENSG00000163053	SLC16A14	Q7RTX9	2.39	1.46	1.29	0.05	0.21	0.02	0.26	0.03	0.65	0.47	0	0.5	0	0.29	0.46	0.18	0	7.14	0.18	2.11	0	16.96	0.04	2.59	0.2	0.01	10.16	0.31	0.06	1.73	1.74	1.05	2.34	16.63	0.03	11.41	4.1	1.95	6.96	2.03	4.63	0.07	0.15	6.64	1.29	0	0.02
ENSG00000169026	MFSD7	Q6UXD7	0.1	0.16	2.7	1.79	3.2	7.96	0.82	0.15	0.97	1.01	0.39	5	0.09	0.21	0.2	0.27	0.62	0.5	1.47	0.46	0.17	0	1.06	0.09	1.07	0.4	0.41	0.05	0.11	0.15	0.4	0.33	0.4	0.08	0.41	0.41	0	0.28	1.14	0.79	0.1	6.12	0.4	24.03	1.14	0.29	0.81
ENSG00000145217	SLC26A1	Q9H2B4	1.17	2	0.03	1.55	1.1	3.8	1.58	0.69	1.33	0.78	3.56	2.17	0.52	2	1.14	0.17	2.36	0.79	2.93	1.95	8.74	1.67	7.41	0.66	1.25	3.05	0.04	0.93	2.14	1.1	2.23	0.97	6.23	6.4	0	0.21	1.26	3.86	0.28	1.38	0.53	0.2	0.91	8.03	0.95	1.66	4.33
ENSG00000109736	MFSD10	Q14728	42.54	40.89	12.61	30.1	10.46	33.84	37.17	17.5	19.54	23.46	19.87	100.25	6.2	21.54	39.32	5.6	50.94	36.9	16.66	25.82	17.18	46.55	22.72	26.3	20.18	23.04	12.54	13.33	40.09	13.67	170.03	42.12	49.88	18.53	6.03	28.01	23.65	23.59	39.38	42.15	11.17	22.78	36.11	74.97	73.65	29.36	16.73
ENSG00000109667	SLC2A9	Q9NRM0	1.19	0	0	0	0	0.2	0.59	0.3	0.12	0.05	0.32	2.18	0.01	3.41	6.55	0	7.63	0.29	0	0.02	16.19	0.16	5.67	14.36	0.13	0.05	0.13	0.16	0	0.29	1.57	0	0.17	1.41	0.05	0.04	0.16	0.17	0.32	0	0	0.06	0.08	0	13.99	0.41	0
ENSG00000157765	SLC34A2	O95436	0.06	0.02	0.26	0.08	0.05	31.1	0.01	0	0.03	0.04	0.25	0.17	0.2	114.18	0.19	0.06	0.17	0.07	0.02	0.08	0.19	0.03	0.2	0.01	0.03	0.05	0.17	0.06	0.07	0.25	0.49	0.41	0	0.21	0.12	0.12	66.17	0.11	0.19	0.13	0.03	0.05	0.16	0.13	0.11	0.06	0.05
ENSG00000014824	SLC30A9	Q6PML9	10.98	5.62	19.88	21.31	14.82	11	14.57	16.65	13.78	16.99	5.29	14.12	9.27	11.51	5.64	20.25	4.15	9.46	13.32	7.46	7.46	16.3	9.05	10.37	13.49	18.09	4.35	21.65	4.67	9.55	12.39	15.5	7.95	5.38	17.63	7.43	22.62	8.44	26.34	26.76	12.93	10.05	11.92	16.03	10.35	14.3	17.01
ENSG00000145248	SLC10A4	Q96EP9	0.02	3.37	1.72	0	0.03	0.1	0.03	0	0.1	0.33	0.17	0.02	0.02	0.23	0.02	0.23	0	2.99	5.94	0.13	0.12	0	2.62	0.07	0.03	13.9	0	0.11	0.11	0.08	0.2	4.29	0.52	0.02	0.05	0	0.07	0.63	1.26	41.04	0.81	0	0.14	0	4.47	0.08	0
ENSG00000080493	SLC4A4	Q9Y6R1	0	3.49	1.11	0	0.03	0.17	11.53	1.64	2.28	1.84	0.08	0.09	0.01	0.07	0.06	5.73	0.02	1.72	0.73	0.02	0.01	0.02	0.02	0	0	0	0.26	1.09	0.01	4.24	0.08	0.12	0.07	0.01	0	0.68	11.68	3.62	1.27	0.13	0.03	0	0.05	0.01	0.02	0	7.67
ENSG00000145283	SLC10A6	Q3KNW5	0.03	0	0	0	0.04	0.09	1.42	1.09	0.03	0.03	0	0.07	0	0.08	1.11	0.07	0.03	0	0	0.04	0	0.06	0	0.08	0	0	0.03	0	0	0	0	0.03	0	0	0	0	0.03	0	0	0	0.09	0.03	0.04	0	0.02	0	0
ENSG00000138821	SLC39A8	Q9C0K1	17.47	17.66	4.43	0.15	24.71	9.77	1.93	128.37	5.47	9.15	0.78	63.51	13.89	19.63	1.26	3.35	31.23	36.16	45.41	27.44	0.26	95.42	14.68	3.7	1.81	46.05	123.07	25.5	10.25	35.1	35.38	12.93	17.59	10.12	0.24	44.09	24.98	5.95	6.62	14.87	58.08	0.77	4.18	12.59	29.81	9.09	18.78
ENSG00000164037	SLC9B1	Q4ZJI4	0.17	0	0.98	1.52	1.02	0.33	0.32	0.4	0	0.21	0	0.12	0.59	0.26	0	0.68	1.43	0.96	1.07	1.07	0.19	0.29	0.29	0.35	0.8	0.55	0.58	0.65	0.7	0.39	0.66	0.4	0	1.17	0.81	0.33	0.31	0.21	1.19	2.48	0.3	0.38	0.91	0.2	0.55	0.26	0.42
ENSG00000164038	SLC9B2	Q86UD5	3.96	2.1	5.11	9.91	14.41	0	16.99	6.44	3.11	3.29	1.84	2.54	20.58	3.27	1.28	4.43	23.54	7.51	25.77	4.74	14.23	16.12	7.66	7.97	11.89	8.82	14.63	8.58	1.38	13.23	7.93	3.93	5.95	0.04	5.47	8.76	7.19	1.46	20.77	16.84	9.7	1.83	4.61	2.33	8.98	14.4	7.2
ENSG00000151475	SLC25A31	Q9H0C2	0.01	0	0.03	0.02	0.03	0.03	0	0	0	0	0	0.02	0	0	0	0	0	0	0	0	0	0	0.02	0.09	0	0	0.02	0	0	0	0.02	0	0	0	0	0	0	0	0	0	0	0	0	0	0	0	0
ENSG00000164073	MFSD8	Q8NHS3	7.27	5.77	7.9	6.5	4.36	8.44	7.92	7.59	8.79	8.29	5.11	13.57	4.82	10.63	6.71	12.32	8.23	6.62	3.5	4.39	6.48	4.76	6.52	2.96	5.48	8.87	5.9	8.74	6.61	5.3	3.35	2.81	4.92	3.83	0.98	2.95	5.54	8.72	10.05	4.02	6.71	7.93	3.78	6.14	3.4	5.09	2.08
ENSG00000151012	SLC7A11	Q9UPY5	4.55	37.94	18.25	13.52	3.52	4.93	19.63	12.91	4.93	11.48	3.9	15.59	6.99	27.91	5.99	21	17.2	1.93	6.23	26.51	7.31	14.37	5.62	60.84	54	8.48	17.6	22.69	2.9	2.06	1.09	3.68	11.07	2.6	5.94	7.82	2.38	16.09	9.03	1.7	10.73	2.19	27.85	4.22	25.7	77.46	6.65
ENSG00000109424	UCP1	P25874	0	0	0.22	0	0	4.96	0	0.08	0.09	0.03	0.13	0.03	0.02	0.04	0	0	0.03	0	0	0.04	0.24	0.12	0	0.06	0	0	0.03	0	0	0.08	0.03	0.03	0.18	0	0	0	0.03	0.06	0.07	0.28	0	0	0	0	0	0	0
ENSG00000120519	SLC10A7	Q0GE19	4.92	1.73	13.2	5.26	8.11	6.39	5.99	7.41	5.88	6.23	4.37	20.92	7.76	4.58	5.15	7.27	11.51	3.5	11.68	3.09	6.39	18.21	17.47	5.67	9.46	13.14	19.74	3.86	3.12	13.94	3.51	2.63	8.47	8.64	9.4	10.32	3.38	3.4	4.76	3.87	5.04	10.56	4.53	7.83	6.09	5.22	5.57
ENSG00000151729	SLC25A4	P12235	0.63	2.8	2.5	4.74	0.36	4.43	2.21	0.81	3.06	3.06	5.6	1.53	1.64	1.74	2.22	2.15	3.65	7.64	1.43	3.16	5.46	1.13	1.36	5.08	2.05	3.38	1.27	1.7	3.8	1.33	1.95	4.07	6.12	2.34	1.26	2.22	5.52	3.88	9.49	6.54	3.26	1	9.29	2.26	0.79	1.43	0.24
ENSG00000198743	SLC5A3	P53794	9.2	8.4	18.78	12.49	8.87	8.85	9.98	28.79	6.71	10.59	12.82	19.79	12.13	8.79	4.77	11.75	16.43	5.52	15.71	5.77	3.56	6.03	6.28	12.26	3.65	15.73	2.82	15.53	5.44	6.53	3.91	9.6	8.37	7.43	3.38	5.41	21.26	11.64	11.71	4.92	25.97	4.86	4.43	3.66	5.38	3.46	13.83
ENSG00000160190	SLC37A1	P57057	11.9	4.88	1.39	2.33	0.2	11.02	0.5	0.02	0.48	0.36	2.73	23.68	6.9	12.79	4.79	0.06	4.24	6.09	112.3	3.09	0.18	2.23	10.46	2.86	3.39	2.22	9.33	0	38.17	7.78	4.42	9.36	2.86	8.96	0.02	0.26	8.59	20.47	16.65	1.83	8.52	31.72	2.44	14.97	9.43	5.84	0.05
ENSG00000173638	SLC19A1	P41440	23.3	21.61	4.71	17.77	1.5	36.81	10.46	2.56	10.49	6.94	45.9	21.32	17.71	22.44	12.03	2.83	21.26	43.19	46.71	8.65	26.48	27.19	6.92	4.86	8.6	56.36	7.59	3.45	22.92	37.68	20.01	27.65	25.67	57.19	5.27	50.13	4.35	12.78	33.45	26.61	14.77	16.88	8.38	16.08	26.96	9.25	14.19
ENSG00000106688	SLC1A1	P43005	0.11	1.87	1.61	8.82	20.11	8.03	8.77	17.21	2.99	3.01	14.2	0.44	9.81	0.63	0.04	2.82	65.48	4.18	0.02	9.66	0.1	0.74	0.05	0.17	26.79	0.08	0.03	1.86	0.29	0.01	0.24	4.17	1.69	0	0.01	0.14	49.88	4.85	2.62	2.21	0.9	2.84	0.01	1.39	0.39	14.24	4.82
ENSG00000155886	SLC24A2	Q9UI40	0.03	0.04	0.04	0.03	0.04	0.04	0.04	0.02	0.02	0.03	0.04	0.05	0.03	0.04	0.04	0.03	0.05	0.05	0.04	0.07	0.03	0.07	0.04	0.03	0.01	2.38	0.08	0.08	0.13	0.02	0.06	0.9	0.07	0.05	0.04	0.01	0.01	0.04	2.67	0.38	0.03	0.02	0.01	0.04	0.02	0.07	0.04
ENSG00000122696	SLC25A51	Q9H1U9	12.25	9.97	8.4	12.39	11.02	8.01	10.23	9.14	8.56	12.9	11.43	5.11	22.05	6.44	5.98	16.45	18.98	6.19	8.34	19.58	12.79	11.9	11.37	12.82	14.13	17.57	16	16.78	5.7	13.62	2.19	10.01	6.72	10.75	11	12.75	6.95	7.92	20.77	12.23	10.22	8.68	5.22	5.54	10.19	17.46	16.22
ENSG00000197506	SLC28A3	Q9HAS3	0.64	0	0.01	0.01	0.09	6.07	0.67	1.26	0.84	0.74	0.18	0.03	0.13	0.13	0.08	1.92	0.12	0	0.04	0	0	0.19	51.99	0.41	0	0	0.04	0.85	0	0.01	0.82	0.01	0	0.01	0	0.04	0.2	0.02	0.04	0	0	0.04	0.06	0	0.19	0	1.08
ENSG00000148110	HIATL1	Q5SR56	66.77	43.63	36.82	27.08	39.32	56.75	61.27	50.58	58.71	59.86	20.41	78.15	65.45	39.82	145.45	58.86	61.02	22.25	28.6	31.18	25.2	79.73	49.38	49.09	45.6	54.11	37.94	70.58	44.24	59.52	36.06	54.26	35.87	33.58	82.12	20.58	50.67	46.49	42.11	49.46	65.77	53.86	60.08	30.99	39.2	48.61	64.98
ENSG00000130958	SLC35D2	Q76EJ3	27.99	22.34	15.13	29.59	28.84	27.81	12.02	23.94	19.85	17.26	41.63	90.67	0.76	21.74	40.32	18.11	14.24	16.08	10.89	7.26	59.72	0.16	0.15	19.8	38.91	19.63	0.48	19.73	16.66	0.24	0.36	13.73	26.38	0.12	0.05	0.12	37.87	15.65	7.22	37.45	13.13	18.14	49.15	14.64	15.54	34.52	14.93
ENSG00000070214	SLC44A1	Q8WWI5	25.13	21.49	6.4	7.34	155.84	19.45	20.13	49.82	14.04	19.66	21.12	65.71	27.31	11.19	49.47	24.79	31.2	14.39	42.79	11.3	21.88	7.57	20.82	19.85	40.25	1.26	55.33	14.39	31.15	31.04	6.91	35.61	21.25	7.26	23.89	20.08	15.78	53.25	35.98	12.67	35.46	27.36	26.13	33.98	19.33	34.08	14.93
ENSG00000119457	SLC46A2	Q9BY10	0	0	0	0	0	0.06	0	0	0.03	0	0	0	0.02	0.01	0.01	0	0	0.03	0	0	0	0	0.05	0	0	0	0.03	0	0	0	0.01	0	0	0	0.03	0	0.05	0.04	0.01	0	0	0.05	0.01	0.02	0	0	0.1
ENSG00000136867	SLC31A2	O15432	12.35	5.67	3.42	4.69	14.92	11.47	8.93	10.61	11.22	11.33	3.9	3.76	0.57	1.88	45.22	10.57	6.67	1.92	0.8	2.13	5.03	4.49	2.63	58.04	5.43	3.76	5.42	53.75	10.39	4.46	2.13	1.85	5.4	1.16	47.47	0.71	2.82	6.83	3.78	5.68	15.35	32.86	3.36	14.81	3.4	5.09	6.74
ENSG00000136868	SLC31A1	O15431	19.42	21.22	18.7	38.86	20.96	66.87	32.63	47.1	24.35	29.41	27.78	16.75	12.41	14.43	47.59	28.16	14.3	18.44	12.8	14.02	25.85	20.89	18.4	35.05	20.09	29.52	22.51	20.79	18.1	14.59	8.5	30.7	24.27	16.88	47.9	12.09	18.06	21.95	21.07	24.72	39.5	55.16	79	35.23	14.96	18.26	19.32
ENSG00000136856	SLC2A8	Q9NY64	4.27	17.08	8.33	17.28	0	25.32	6.28	4.05	10.75	6.74	101.87	4.02	5.43	15.41	22.41	2.81	6.68	14.87	1.03	9.97	49.98	0	6.94	7.71	7.53	7.25	11.8	3.91	26.94	0.02	0.17	13.43	27.35	2.65	11.17	14.47	8.24	40.64	16.31	10.15	18.7	22.38	5.21	18.09	2.94	6.5	0.04
ENSG00000148339	SLC25A25	Q6KCM7	8.3	8.89	13.47	18.34	6.09	8.73	16.31	14.46	14.79	10.24	14.62	8.57	8.8	5.51	14.66	5.9	13.3	8.22	6.43	13.16	7.27	6.61	13.81	4.83	9.16	23.26	18.45	8.38	17.49	11.81	5.32	13.82	14.07	13.07	11.3	17.95	4.78	7.86	39.6	15.37	21.49	9.7	21.13	13.34	3.18	5.72	17.72
ENSG00000167114	SLC27A4	Q6P1M0	20.72	41.09	22.48	27.27	7.26	25.11	16.57	9.94	20.55	15.5	27.14	19.85	15.89	14.61	69.96	6.53	20.7	39.06	11.73	26.73	19.57	19.37	17.93	21.71	21.13	28.28	10.76	17.13	44.36	23.36	14.71	10.22	66.25	32.04	21.7	28.47	28.51	28.03	46.43	22.93	34.67	44.46	16.94	27.93	6.25	30.7	26.05
ENSG00000160326	SLC2A6	Q9UGQ3	4.13	7.74	3.12	8.59	1.92	2.29	4.11	6.57	4.5	4.74	3.55	5.9	2.8	11.13	6.66	1.13	27.16	1.36	4.48	4.37	3.46	0.09	57.85	0.69	4.08	0.71	2.95	2.85	8.66	2.29	3.29	4.62	9.5	1.86	4.99	15.07	5.19	11.06	4.26	5.16	7.55	2.87	1.86	13.52	1.47	10.24	11.38
ENSG00000198569	SLC34A3	Q8N130	0.44	0.92	0.42	1.07	0.02	0.31	0.07	0.04	0.08	0	0.26	3	0.2	0.13	1.5	0.02	2.01	0.13	0.03	1.52	1.04	0.02	0.26	0.06	0	0.22	0.32	0.07	4.3	0.05	0.06	0.36	0.63	0.74	0.31	0.03	0.02	0.24	0.05	0.89	0.38	0.61	0.16	1.81	0.06	0.19	0.3
ENSG00000177542	SLC25A22	Q9H936	48.03	31.66	19.88	16.85	10.36	18.33	21.77	17.39	26	17.07	28.72	32.24	11.78	17.78	41.96	6.08	28.92	37.66	13.51	11.53	14.61	19.53	21.51	13.2	10.88	27.86	18.13	10.48	25.4	20.77	14.53	43.6	49.22	27.47	10.66	27.06	12.56	7.33	116.55	47.11	15.67	26.33	14.38	16	8.28	10.45	30.7
ENSG00000110628	SLC22A18	Q96BI1	1.97	11.81	0.09	6.8	1.42	5.15	3.78	6.35	2.35	4.26	6.49	28.34	0.74	12.66	6.21	0.58	6.14	1.03	0.22	2.18	4.88	0.11	5.24	0.97	0	0.27	21.3	1.18	5.24	0.22	0.6	0.76	2.74	2.2	0	2.92	0.86	3.65	0.29	2.58	1.84	13.96	12.34	3.43	2.65	0.34	1.91
ENSG00000165970	SLC6A5	Q9Y345	0	0	0	0	0	0	0	0	0	0	0	0	0	0	0	0	0	0	0.01	0	0	0	0	0.01	0.01	0	0	0	0	0	0	0	0	0	0	0.01	0	0	0.35	0.02	0	0	0	0	0	0	0
ENSG00000091664	SLC17A6	Q9P2U8	0	0	0.14	0	0	0	0	0	0	0	0	0.01	0	0.01	0	0	0	0	0	0	0	0	0.02	0	0	0	0.06	0	0	0.02	0	0.01	0	0	0	0.02	0	0	35.74	0.01	0	0.04	0	0.01	0	0	0
ENSG00000148942	SLC5A12	Q1EHB4	0.19	0.06	0.13	0.28	0.04	0.25	0.04	0.02	0.06	0	0.25	0.11	0.21	0.36	0.11	0.17	0.04	0.03	0.05	0.24	0.06	0.05	0.12	0.02	0.11	0.19	1.69	0.11	0.12	0.09	0.15	1.73	0.05	0.05	0.03	0.22	0.05	0.41	1.06	0.16	0.85	0.09	0.02	1.2	0.16	0.24	0.2
ENSG00000110436	SLC1A2	P43004	0.02	0.26	0.41	0.02	1.14	0.03	0.38	1.35	0.15	0.12	0.53	0.04	0.01	0.04	0.16	0.37	0.1	0.03	0.02	0.13	1.39	0.13	0.09	0.02	0.02	0.02	0.17	0.05	0.99	0.03	0.05	2.47	0.02	0.03	0.05	0.02	0.01	0.1	1.57	0.19	0.06	0.85	0.01	0.72	0.01	0.01	0.07
ENSG00000181830	SLC35C1	Q96A29	7.92	20.85	5.08	12.3	11.41	16.63	16.36	13.46	10.26	11.81	8.71	12.75	6.09	8.42	20.69	5.08	20.66	11.93	4.34	12.29	13.04	7.6	12.57	9.68	12.08	9.89	8.86	9.71	14.99	3.91	4.63	22.89	29.86	5.99	8.38	14.02	9.3	17.85	5.97	7.85	15.32	10.25	6.28	11.49	3.33	18.19	22.61
ENSG00000165915	SLC39A13	Q96H72	20.54	18.46	23.23	24.6	54.34	6.63	77.63	54.75	46.8	55.25	6.67	13.83	6.59	23.25	34.18	13.43	24.68	24.65	4.25	32.28	11.3	6.49	9.93	31.14	45.23	4.11	14.08	45.22	15.88	14	7.4	11.2	27.88	19.09	33.21	6.42	64.06	8.87	24.49	39.91	29.35	36.5	20.38	30.56	7.96	62.48	75.35
ENSG00000109919	MTCH2	Q9Y6C9	82.52	91.89	84	106.78	63.17	60.58	84.47	73.79	122.59	120.31	66.96	82.39	92.83	49.85	102.5	153.63	60.51	131.7	66.59	96.52	111.12	124.23	63.3	73.3	100.91	124.94	54.39	135	104.76	97.02	73.93	92.22	140.93	101.51	125.19	64.92	115.48	96.13	118.81	75.12	145.3	102.22	55.59	184.7	48.72	82.69	119.29
ENSG00000134802	SLC43A3	Q8NBI5	251.01	0	15.8	0.38	53.52	0.71	18.49	75.17	29.21	52.51	0	53.97	118.46	9.24	143.11	60.94	0.93	0.27	230.63	64.53	0.03	407.39	377.36	0.68	74.35	267.34	111.04	102.11	0.48	87.23	207.2	24.35	4.94	202.1	3.2	398.69	56.88	0	44.88	0.07	66.09	1.12	205.76	22.39	51.95	39.14	1.49
ENSG00000149150	SLC43A1	O75387	0.97	1.56	1.8	18.9	13.26	0.31	9.12	11.2	2.82	7.45	5.41	2.52	42.88	2.58	0.89	3.62	2.75	4.4	27.75	0.42	42.48	43.36	6.45	3.18	11.21	39.15	7.8	3.2	1.78	0.41	46.96	6.74	12.8	46.99	9.61	18.68	0.42	0.14	27.87	3.96	2.03	0.26	18.52	1.53	18.47	4.53	3.13
ENSG00000110446	SLC15A3	Q8IY34	8.59	0.41	3.74	0.07	10.16	34.9	2.14	30.1	90.59	113.65	0.15	4.26	11.31	0.46	2.73	3.39	14.69	0	0.25	0.19	0.56	0.62	1.56	0.34	5.27	0.17	2.15	5.21	0.59	0.06	1.64	17.48	0.69	6.36	0.38	3.49	0.13	1.93	0.13	0.11	5	13.92	1.35	7.38	8.24	0	0.67
ENSG00000168003	SLC3A2	P08195	146.7	627.14	68.85	201.34	45.99	617.5	241.85	88.04	135.99	124.34	551.95	271.96	131.97	291.17	501.27	74.9	312.11	111.38	118.46	336.97	203.03	124.32	162.78	924.4	72.1	231.82	283.76	75.28	617.34	130.52	125.25	116.38	215.27	150.95	101.24	250.67	77.37	74.45	139.23	60.65	1427.36	372.02	761.45	167.75	136.14	130.97	146.07
ENSG00000197901	SLC22A6	Q4U2R8	0	0	0	0	0	0	0	0	0	0	0.03	0	0	0.04	0	0	0	0	0	0	0	0	0	0	0	0	0	0	0.04	0	0	0	0	0	0	0	0	0	0	0	0	0	0	0	0	0	0
ENSG00000149452	SLC22A8	Q8TCC7	0	0	0	0	0	0	0	0	0	0	0	0	0	0.07	0	0	0	0	0	0	0	0	0	0	0	0	0	0	0	0	0	0	0	0	0	0	0	0	0	0	0	0	0	0	0	0	0
ENSG00000197658	SLC22A24	Q8N4F4	0	0	0	0	0	0	0	0	0	0	0	0	0	0	0	0	0	0	0	0.02	0	0	0.02	0	0	0	0	0	0	0	0	0	0	0	0	0	0.02	0	0	0	0	0	0	0	0	0	0
ENSG00000184999	SLC22A10	Q63ZE4	0	0	0	0	0	0	0	0	0	0	0	0	0	0	0	0	0	0	0	0	0	0	0	0	0	0	0	0	0	0	0	0	0	0	0.03	0	0	0	0	0.03	0	0	0	0	0	0	0
ENSG00000196600	SLC22A25	Q6T423	0	0	0	0	0	0	0	0	0	0	0	0	0	0	0	0	0	0	0	0	0	0	0	0	0	0	0	0	0	0	0	0.02	0	0	0	0	0	0	0	0	0	0	0	0	0	0	0
ENSG00000149742	SLC22A9	Q8IVM8	0.08	0.08	0	0.11	0	0.16	0	0.08	0.04	0.04	0.04	0.06	0.07	0.05	0.07	0.02	0.23	0.06	0.06	0.08	0.26	0.02	0.09	0.02	0.06	0.06	0.26	0	0.09	0.04	0.11	0.13	0.04	0.03	0.19	0.02	0	0.07	0.03	0.05	0	0.05	0.04	0.07	0.06	0	0.08
ENSG00000168065	SLC22A11	Q9NSA0	0	0.21	0	0	0.05	1.25	0	0	0	0	0.27	0	0	0.01	0.01	0	0	0.02	0	0	0.65	0	0	0	0	0.02	0.04	0	0.07	0	0	0	0	0.18	0	0	0	0	0.06	0.13	0	0.04	0	0.04	0.01	0	0
ENSG00000197891	SLC22A12	Q96S37	0	0	0	0	0	0	0	0	0	0	0	0	0	0.01	0	0	0	0	0	0	0.02	0	0	0	0	0	0	0	0	0	0	0	0	0	0	0	0	0	0	0	0	0	0	0	0	0	0
ENSG00000162241	SLC25A45	Q8N413	0.38	5.17	0.24	7.86	0.55	4.07	0.84	2.11	0.44	0.45	1.02	2.38	3.72	4.49	0.59	0	16.27	1.19	5.07	2.08	0.31	1.39	5.09	0.13	0.79	0.73	16.39	0.73	1.45	3.4	0.06	0.34	2.48	7.01	1.1	11.89	0.67	0.06	3.32	3.94	1.84	3.34	0.75	2.14	0.66	1.41	0.52
ENSG00000174669	SLC29A2	Q14542	10.43	8	6.81	1.28	0.18	31.41	0.4	0.1	0.33	0.61	11.68	37.29	3.89	10.03	10.44	0	0.37	17.48	10.43	7.17	0.82	15.57	0.27	2.36	0.55	29.74	0	0	18.82	1.27	17.25	19.73	8.51	1.37	0.1	17.14	13.08	7.16	16.4	6.59	0.84	13.55	0.96	48	2.89	0	0.2
ENSG00000110057	UNC93B1	Q9H1C4	16.42	30.32	2.5	12.63	1.86	27.48	7.03	6.22	11.95	11.35	2.3	111.15	29.84	29.34	39.36	0.42	13.68	8.81	3.75	7.19	4.28	23.72	19.86	5.44	2.16	2.74	13.69	1.68	13.92	0.16	14.94	6.24	16.49	22.56	0.03	251.09	8.55	8.45	4.66	6.06	14.89	70.25	14.58	33.03	25.97	7.44	8.35
ENSG00000180773	SLC36A4	Q6YBV0	9.11	16.55	36.09	6.83	17.97	19.84	14.9	23.6	23.84	30.09	12.11	29.15	9.03	9.41	11.12	22.57	19.59	12.24	13.03	25.62	6.73	29.06	18.2	14.4	11.58	1.19	0.16	21.98	2.03	13.07	17.41	14.78	17.08	6.64	21.08	3.65	6.56	12.14	39.74	46.57	27.29	7.47	5.02	16.98	7.14	12.79	47.41
ENSG00000110660	SLC35F2	Q8IXU6	25.48	17.06	2.07	24.19	15.54	25.45	5.65	3.07	15.96	21.38	67.21	26.05	34.56	61.78	52.32	32.64	37.52	31.55	24	12.39	23.13	50.26	11.41	24.49	75.41	63.88	13.92	10.33	13.41	21.13	38.34	19.77	166.65	47.99	22.7	43.77	69.31	20.92	52.84	20.23	22.79	36.71	10.39	33.85	9.03	55.56	30.99
ENSG00000134955	SLC37A2	Q8TED4	23.62	0	0.49	0.18	0.61	0.06	0.76	2.15	0.71	2.44	0.19	49.06	0.1	7.4	12.25	3.64	0.7	0.49	5.47	0.35	0.87	0.04	0.26	17.75	1.29	0.19	0.17	2.21	0.03	0.05	0.82	0.79	0.46	0.03	1.84	0.32	0.51	10.93	0.07	0.25	5.18	0	1.39	0.07	0.86	2.5	41.24
ENSG00000167703	SLC43A2	Q8N370	0.98	2.71	0.94	8.01	1.01	11.21	0.55	0.28	1.94	0.87	14.84	1.76	3.79	5.48	1.86	0.32	0.07	0.45	0.92	1.8	3.1	0.18	1.42	1.17	6.9	2.1	0	0.32	3.26	8.81	0.66	0.97	0.38	2.76	0.1	4.31	2.93	8.15	4.14	1.98	2.83	5.34	0.19	6.65	4.2	8.81	0.31
ENSG00000182557	SPNS3	Q6ZMD2	0.15	0.21	0	0	0	0	0	0	0	0	0	0	0.66	0.26	0	0	0	0	0	0	0	3.09	0	0	0	0	0.9	0	0	4.98	12.93	0	0	0	0.13	0.76	0	0	0	0	0	0	0	0	14.72	0	0
ENSG00000183018	SPNS2	Q8IVW8	8.28	1.07	0.06	0.27	0	29.28	0.05	0	0.02	0	0.44	6.97	0.38	11.04	0.44	0	0.13	0.25	0.57	0.15	0	2.31	0.08	0.18	3.44	0.06	0.05	0	2.86	0.2	10.45	0.16	0.31	0.76	0.06	0.24	119.82	0.47	6.23	0.24	0	56	0.07	2.52	4.97	0.17	0.22
ENSG00000108528	SLC25A11	Q02978	44.42	122.01	66.46	61.28	27.86	45.77	47.51	46.4	89.33	77.02	70.32	21.75	56.28	70.23	87.68	36.51	92.63	102.62	77.36	49.79	50.53	29.68	88.52	46.54	56.25	34.53	53.25	68.32	69.94	97.53	23.36	35.42	82.71	98.96	40.13	49.5	56.02	41.96	70.57	65.9	75.2	59.17	50.48	68.9	39.49	37.64	42.36
ENSG00000132517	SLC52A1	Q9NWF4	0.14	2.15	0.1	0.15	0.21	1.95	0.02	0.03	0.32	0.34	0.11	0.11	0.15	1.79	0.2	0.09	0.09	0.12	0.07	0.31	0.14	0.06	4.14	0.07	0.19	0.1	0.5	0.04	0.15	0.22	0.15	0.25	0.13	0.06	0.01	0.14	0.1	0.69	0.1	0.21	0.49	2.05	0.04	1.54	0.5	0.28	0.18
ENSG00000141485	SLC13A5	Q86YT5	0.01	0	0.15	0	0.01	0	0	0	0.02	0.18	0.05	0.49	0	0.13	0.03	0	0.14	0.01	0	0	39.22	0.07	0.01	0.02	0	0.11	0	0	0	0.02	0.6	0.41	0	0.05	0.25	0	0	0.02	0.01	0	0	0.1	0	0	0	0	0
ENSG00000174327	SLC16A13	Q7RTY0	11.86	21.39	5.4	3.17	1.34	2.29	1.19	2.84	2.84	6.61	6.38	13.04	6.21	2.16	18.5	1.2	9.94	2.74	3.19	1.24	12.68	1	7.01	5.89	10.3	3.72	1.76	2.65	5.17	4.27	1.42	2.28	1.78	2.27	1.87	1.07	2.16	3.03	0.31	1.6	4.47	1.77	1.46	5.97	1.27	3.81	1.92
ENSG00000174326	SLC16A11	Q8NCK7	0.09	0.22	0.07	0.19	0.08	0.02	0.06	0	0.02	0	0.26	0	0.07	0.01	0.09	0	0.19	0.16	0	0.02	0.06	0.05	0.18	0.14	0.05	0.09	0	0.03	0.13	0.05	0.18	0.11	0.04	0	0.02	0.02	0.03	0.05	0.04	0.09	0	0.02	0	0	0	0	0.04
ENSG00000181856	SLC2A4	P14672	0.11	0	0.9	0.71	0	0.21	0	0.05	0	0	0.27	0.07	0.45	0.12	0.39	0.13	0	0.86	0	0.13	3.79	0	0.08	0	0.02	0.3	0.08	0	0.16	0	0.08	0.4	0.06	1.15	0.31	0.31	0	0.06	0	0.57	0	0.49	0.01	0.38	0.04	0	0
ENSG00000125434	SLC25A35	Q3KQZ1	4.44	12.43	2.32	9.44	2.19	5.38	2.77	2.39	3.39	3.86	1.38	11.21	4.18	3.12	9.82	2.01	2.94	3.33	4.45	6.78	1.37	0.51	11.24	1.65	4.76	1.26	1.43	2.54	2.15	4.32	1.74	0.82	4.25	5.21	1.58	1.8	2.1	10.27	1.48	3.17	10.08	4.21	3.18	11.78	2.54	6.09	2.38
ENSG00000185156	MFSD6L	Q8IWD5	0	0	0	0	0	0.81	0	0	0	0	0	0.52	0	0.01	0.03	0	1.43	0	0.63	0	0	0	7.54	0	0	0	0	0	0	0.02	0.21	0	0	0.11	0	0.03	0	0	1.19	0.01	0	0.12	0	0.12	0.01	0	0
ENSG00000154025	SLC5A10	A0PJK1	0.02	0	0.08	0	0	0.49	0.03	0	0	0.04	0.12	0.08	0.67	0.27	0.03	0.03	0	0	0.07	0.02	0.15	0	0.06	0.02	0.17	0	0	0	0.32	0.05	0.05	0.01	0.06	0.35	0	0.04	0.02	0.01	0.04	0.01	0	0	0.88	0.01	0.06	0.97	0.04
ENSG00000142494	SLC47A1	Q96FL8	0.11	19.23	0.62	15.54	0.09	0.04	0.55	0.48	2.41	2.31	0	0.6	0.16	3.77	0.13	0.66	0.12	9.07	0.19	7.59	28.34	0.2	0.46	2.76	4.97	0.06	0.08	0.12	2.39	0.12	0.26	2.26	0.81	0.2	0.23	0.17	0.07	1.08	4.7	3.69	7.47	0.1	1.49	6.83	1.34	0	0.21
ENSG00000180638	SLC47A2	Q86VL8	0.01	0.17	0	0.04	0	0	0	0	0.06	0.08	0.12	0.19	0	0.36	0.57	0	0	0	0	0.33	0.23	0	0	1.76	0.08	0	0	0.04	0	0	0	0.16	0.25	0	0.1	0	0.04	0.09	0.22	0.07	0.16	0	0.01	0	0	0	0
ENSG00000007216	SLC13A2	Q13183	0	0	0	0	0	0.07	0	0	0	0	0.28	0	0	0	0	0	0	0	0	0	0	0	0	0	0	0	0	0	0	0	0.06	0	0	0	0	0.27	0	0	0	0.21	0	0.12	0	0	0	0	0
ENSG00000108576	SLC6A4	P31645	0.02	0.05	0.06	0.07	0.05	1.91	0.05	0.01	0.04	0.05	3.24	0.03	0.08	0.04	0.06	0.01	0.11	0.08	0.04	0.06	7.12	0.05	0.13	0.11	0.03	0.11	0.06	0.01	0.03	0.08	0.12	0.04	0.03	0.07	0.04	0.07	0.02	0.25	0.09	0.1	0.03	0.54	0.04	0.55	0.03	0.05	0.12
ENSG00000164729	SLC35G3	Q8N808	0	0	0	0	0	0	0	0.02	0	0	0	0	0.01	0.01	0	0	0	0	0	0	0	0	0	0	0	0	0	0	0	0.02	0	0	0	0	0	0	0	0	0	0	0	0	0	0	0	0	0
ENSG00000004939	SLC4A1	P02730	0.39	0.15	0.51	0.57	0.16	0.32	0.13	0.25	0.2	0.54	0.39	0.94	0.2	0.25	0.42	0.38	0.43	0.42	0.52	0.4	0.52	0.35	0.72	0.25	0.15	1.49	0.86	0.15	0.17	0.28	0.8	0.34	0.14	0.82	0.23	0.45	0.17	0.27	0.9	0.39	0.48	0.42	0.15	0.93	0.45	0.28	0.82
ENSG00000013306	SLC25A39	Q9BZJ4	214.81	138.27	46.48	183.12	47.77	157.71	67.4	58.42	94.5	75.88	125.86	102	94.47	130.02	109.48	34.75	143.95	217.08	61.91	92.33	190.09	96.02	127.65	151.38	87.66	184.04	146.6	72.15	354.16	123.52	74.42	92.36	388.77	166.76	125.32	262.44	131.78	103.09	372.64	125.32	98.49	109.61	127.39	264.19	68.8	61.95	130.83
ENSG00000121073	SLC35B1	P78383	33.61	57.34	45.79	67.84	18.1	50.61	33.76	51.93	76.84	63.99	108.5	38.37	19.13	85.66	24.83	86.79	30.42	49.44	30.22	27.79	52.71	50.54	26.88	36.42	43.01	29.93	53.3	47.58	59.84	37.92	26.03	20.77	65.23	28.52	48.41	50.04	30.54	32.04	47.16	54.43	24.76	13.96	21.42	55.62	29.03	18.43	61.82
ENSG00000108932	SLC16A6	O15403	1.87	1.46	0.59	0.87	0.54	13.71	0.69	14.93	1.84	1.21	0.64	2.4	12.08	1.37	0.66	0.78	4.74	1.26	1.23	1.51	14.71	4.69	1.04	0.41	0.77	1	2.67	0.22	14.49	6.43	2.29	0.28	0.85	0.13	0.39	1.62	0.65	1.21	4.83	0.33	0.93	7.39	392.54	13.57	2.31	2.28	5.64
ENSG00000133195	SLC39A11	Q8N1S5	17.79	33.83	4.29	16.41	17.29	23.64	18.25	15.43	9.03	12.64	11.36	79.62	18.21	20.3	15.3	14.27	25.55	11.94	21.33	6.51	11.04	20.2	191.53	14.57	8.43	11.26	22.4	10.25	22.26	13.12	34.81	3.62	14.57	10.06	15.82	14.94	12.14	16.78	12.07	14.79	12.34	63.67	10.2	54.85	23.47	6.95	18.82
ENSG00000109066	TMEM104	Q8NE00	9.4	23.41	13.47	14.33	8.09	7.87	15.36	14.75	21.22	24.3	17.73	10.08	4.1	5.44	10.59	11.64	3.94	17.92	12.74	7.06	10.19	18.61	11.17	7.91	13.68	7.47	6.2	12.99	7.83	11.37	5.99	7.49	19.09	8.01	20.81	6.59	7.67	7.44	13.53	15.98	10.78	9.71	10.52	15.57	24.17	10.7	47.02
ENSG00000170190	SLC16A5	O15375	12.59	59.52	1.32	0.38	2.95	21.56	6.96	16.19	7.23	5.43	14.56	34.85	0.2	8.76	35.34	3.03	0.24	0.31	5.22	21.03	6.42	0.21	0.47	9.42	13.33	1.15	0.26	0.74	1.79	0.48	4.57	5.28	0.6	1.69	0.43	0.54	51.74	112.1	0.16	0.71	20.98	3.47	7.82	30.51	4.81	4.66	0.37
ENSG00000125454	SLC25A19	Q9HC21	24.66	31.42	6.17	17.12	5.03	19.43	15.58	6.91	20.67	20.81	49.67	15.38	64.92	12.23	21.93	25.28	24.62	64.33	37.1	27.53	39.22	47.05	39.68	8.85	28.49	45.71	30.23	5.81	45.41	49.69	37.53	13.48	62.27	43.4	19.31	59.84	11.07	15.8	71.92	16.25	20.81	38.5	17.52	30.36	31.99	9.94	12.13
ENSG00000092931	MFSD11	O43934	21.8	12.64	15.88	14.33	14.26	18.15	18.39	16.58	19.54	18.08	23.33	39.07	14.49	17.04	21.24	20.45	8.69	21.02	18.21	17.62	13.37	8.77	16.92	13.1	32.94	22.01	21	21.91	14.63	19.93	11.25	6.84	7.52	17.61	20.29	29.09	11.95	14.61	18.32	27.8	22.04	21.85	14.51	48.1	11.15	22.91	36.57
ENSG00000181045	SLC26A11	Q86WA9	0.76	11.22	14.22	10.35	3.63	16	5.96	7.09	14.5	9.41	11.78	2.26	0.14	13.22	4.2	5.89	16	13.28	0	10.5	9.14	0.03	1.99	6.1	11.06	5.69	12.73	7.72	9.05	0.62	0.2	6.49	11.14	0.68	1.55	4.68	10.67	10.92	6.69	18.56	7.62	13.13	14.41	19.69	0.22	8.12	12.32
ENSG00000157637	SLC38A10	Q9HBR0	39.21	69.88	13.13	65	16.39	75.96	45.6	39.45	30.21	36.78	29.92	64.48	24.63	56.71	46.71	11.62	31.92	36.72	30.99	18.46	41.94	27.21	69.46	14.27	52.26	23.32	36.81	20.36	43.55	16.86	36.78	13.18	35.1	30.69	26.98	24.14	17.19	33.44	29.92	69.82	46.18	20.22	46.23	36.18	47.47	50.73	51.28
ENSG00000183048	SLC25A10	Q9UBX3	41.39	77.56	8.06	37.55	1.67	15.53	16.68	5.26	22.96	17.96	43.27	17.3	15.24	14.21	26.38	4.31	14.61	60.2	15.49	34.88	113.77	31.09	18.05	7.61	12.09	26.33	18.65	7.17	68	46.42	26.19	8.32	59.32	39.43	16.66	46.65	16.61	33.69	62.42	38.06	19.9	92.99	3.45	50.03	14.5	5.16	18.58
ENSG00000141526	SLC16A3	O15427	70.05	36.03	0.77	1.24	37.85	73.77	276.02	161	210.35	247.68	15.42	179.4	0.59	236.2	24.85	91.06	134.1	1.52	136.13	194.54	237.09	179.04	158.47	48.93	104.07	1.17	33.01	165.27	16.58	1.88	139.65	2.73	292.36	0.95	3.83	36.73	90.57	3.02	5.51	2.26	333.44	207.03	3.2	37.85	125.8	178.38	442.8
ENSG00000177710	SLC35G5	Q96KT7	0.1	0	0.07	0.25	0.04	0.14	0.16	0.1	0.03	0	0	0.06	0.07	0.24	0.21	0.12	0.14	0.06	0.17	0.33	0.04	0.04	0.26	0.1	0.04	0.26	0.14	0.29	0.16	0.1	0.08	0.19	0.22	0.21	0.15	0.15	0.04	0.19	0.37	0.47	0.55	0.03	0.06	0.11	0	0.65	0.18
ENSG00000003989	SLC7A2	P52569	0.06	2.67	1.07	30.13	0.2	33.89	0.24	17.81	1.57	2.04	8.72	0.1	0.04	7.04	0.06	7.19	0.05	11.23	0.02	17.23	15.83	8.16	0.05	3.28	8.47	0.25	0.02	20.59	27.13	1.07	7.38	11.81	2.68	0.04	15.68	12.21	2.07	44.21	0.54	4.58	1.9	0.61	7.88	0.08	0.85	18.72	0.05
ENSG00000036565	SLC18A1	P54219	0	0	2.59	0	0	0.07	0	0	0.03	0	0	0.02	0	0	0	0	0	0	0.02	0	0	0	0.04	0	0	0	0	0	0	0.04	0.16	0	0	0	7.62	0	0.04	0	4.49	70.09	0	0.05	0.07	0	0.07	0	0
ENSG00000104635	SLC39A14	Q15043	45.42	61.77	18.56	35	38.25	39.16	61.92	259.92	103.76	169.71	188.05	42.29	37.19	38.3	49.64	176.04	50.33	48.84	37.01	36.44	157.99	22.74	38.37	52.34	42.01	32.98	36.97	47.65	18.41	35.21	11.53	113.92	48.2	56.06	34.01	77.03	30.87	17.94	37.33	52.42	79.45	23.77	118.85	23.91	27.6	22.91	136.33
ENSG00000147454	SLC25A37	Q9NYZ2	8.06	8.97	10.22	8.89	11.35	14.78	6.09	7.5	4.78	5.59	8.22	16.87	10.63	8.05	10.34	6.81	2.26	4.7	102.31	11	2.44	5.21	3.89	13.35	6.76	22.86	5.25	6.89	3.11	6.4	17.25	5.39	7.1	7.41	5.01	4.15	11.93	4.02	3.85	4.86	10.36	11.09	5.58	3.98	6.71	10.56	24.43
ENSG00000168575	SLC20A2	Q08357	45.47	12.97	18.84	15.02	6.2	40.75	39.68	65.3	22.19	57.01	31.59	118.97	12.72	50.61	74	40.21	4.03	8.02	25.18	3.47	14.98	8.04	10.87	30.45	9.92	24.31	10.09	37.82	11.15	14.56	10.31	18.88	8.28	13.81	20.3	12.95	16.41	40.34	6.15	20.75	13.57	16.44	10.16	16.58	11.68	30.18	50.56
ENSG00000137571	SLCO5A1	Q9H2Y9	0.01	0.19	0.1	0.04	0.01	0.04	0.2	0.09	0.2	0.04	0	0.04	0.03	0.06	0.05	0.06	1.44	1.69	0.02	0.01	0.04	0.34	0.01	0.03	0.01	0.02	0.72	0.02	0.01	0.05	0.47	3.7	0.57	0.61	0.58	2.53	0.07	0	4.68	0.03	0.02	0.04	1.23	0.06	0.01	0	0.05
ENSG00000253598	SLC10A5	Q5PT55	0.24	0.12	0.3	0.29	0.33	0.25	0.27	0.13	0.11	0.19	0.12	0.15	0.23	0.42	0.28	0.43	0.24	0.75	0.57	0.59	0.34	0.04	0.09	0.53	0.13	0.52	0.3	0.38	0.19	0.15	0.27	0.15	0.17	0.12	0.13	0.15	0.3	0.86	0.85	0.33	0.26	0.17	0.09	0.5	0.14	0.26	0.37
ENSG00000164893	SLC7A13	Q8TCU3	0.02	0	0	0	0	0	0	0	0	0	0.05	0.02	0	0.02	0.04	0	0.03	0	0.04	0.02	0	0	0.02	0	0	0	0.04	0	0	0.02	0	0	0	0	0	0.22	0	0.03	0	0.02	0	0	0	0	0	0.07	0.02
ENSG00000147606	SLC26A7	Q8TE54	0.01	0	0.07	0.24	0	0.02	0	0.01	0	0	0	0.35	0.04	0.29	0	0.05	0	0.36	0.08	0.03	0	0	0.24	0.1	0	0	0	0	0	0.03	0.02	0	0	0.04	0.01	0.01	0.06	0.06	0.11	0	0	0.01	0	0	0	0	0.06
ENSG00000164933	SLC25A32	Q9H2D1	30.15	11.09	15.99	18.44	17.55	10.5	24.33	32.7	29.24	31.7	12.41	18.24	53.4	24.97	19.15	46.74	42.43	15.36	49.3	6.96	13.06	21.59	21.11	14.04	27.47	30.94	20.39	26.26	10.58	37.47	14.1	19.62	22.46	31.56	16.81	35.85	16.2	12.51	53.13	20.98	14.87	17.05	37.61	19.01	13.01	18.78	38.27
ENSG00000164756	SLC30A8	Q8IWU4	0.04	0.02	0.04	0	0.01	0.03	0.06	0	0	0.01	0.03	0.01	0.03	1.13	0	0	1.01	0.07	0.96	0.03	0	0.01	0.01	0	0.01	0.29	0.08	0.03	0.01	0.11	0	0.1	0.05	0.04	0.01	0.02	0	0.01	0.12	0.02	0.01	0.18	0.01	0.01	0.03	0.02	0.02
ENSG00000022567	SLC45A4	Q5BKX6	4.93	11.46	4.44	6.64	0.28	18.99	2.67	1.62	2.59	2.13	6.66	12.79	0.94	12.67	4.05	1.28	8.28	3.41	3.23	2.48	0	1.14	19.6	1.48	1.64	6.26	0.69	0.7	10.47	10.31	1.85	5.9	4.71	3.6	0.33	2.56	7.31	7.97	8.24	5.94	3.6	0.86	4.19	2.2	5.66	0.84	0.09
ENSG00000185803	SLC52A2	Q9HAB3	63.25	91.37	14.18	34.01	13.45	69.7	45.78	30.88	44.64	37.47	66.63	73.46	24.22	81.92	72.96	10.03	39	55.13	52.71	38.69	51.22	17.17	42.86	35.8	23.6	74.38	30.11	20.92	160.73	27	36.44	30.55	266.28	56.65	16.25	53.35	29.97	41.39	51.86	55.94	70.22	51.1	49.25	50.65	19.19	33.13	38.54
ENSG00000147804	SLC39A4	Q6P5W5	3.14	0.48	0.02	0.2	0	5.1	0.39	0	0.02	0.13	3.93	50.53	0.03	1.6	0.44	0	8.21	1.37	2.28	0.51	102.19	0.06	3.39	0.24	0	1.84	2.19	0.03	2.11	0.06	0.58	0.13	0.38	0.86	0	0.92	1.4	0.5	1.69	4.08	0.35	0.82	0.24	2.89	0.22	0	0.21
ENSG00000167700	MFSD3	Q96ES6	14.12	19.75	5.35	4.38	3.11	17.09	4.33	4.37	2.68	4.09	6.06	9.91	16.8	16.41	13.69	0.49	10.3	40.49	6.74	13.08	12.44	2.88	8.78	16.09	6.13	12.74	4.49	5.66	41.07	7.27	11.96	14.45	34.46	9.14	2.85	28.57	9.88	7.65	46.31	20.9	13.87	23.82	8.57	31.23	3.54	6.49	3.72
ENSG00000164638	SLC29A4	Q7RTT9	0.09	19.65	12.48	45.67	0.17	2.32	1.58	0.13	1.51	0.92	10.21	0.43	0.09	2.31	0.27	0.52	0.12	2.55	0.22	0.48	12.4	0.22	2.66	11.7	1.26	3.21	0.15	1.04	8.26	1.67	0.57	16.01	1.28	7.65	2.08	1.33	2.48	0.42	9.94	74.94	1.42	3.31	0.8	5.16	3.98	0.61	17.13
ENSG00000075303	SLC25A40	Q8TBP6	17.78	4.84	16.13	5.95	7.31	4.66	12.16	10.29	9.54	14.35	3.84	24.84	17.15	8.6	7.74	14.11	14.01	3.69	11.32	8.07	3.94	24.45	14.27	4.29	9.23	12.42	24.49	14.62	6.66	28.78	16.28	7.62	5.64	16.05	20.04	14.56	11.22	8.65	9.5	20.38	19.5	13.42	10.85	8.2	16.11	6.34	17.13
ENSG00000004864	SLC25A13	Q9UJS0	39.49	35.45	43.77	14.45	4.2	59.76	9.5	6.9	24.72	25.99	58.47	36.3	14.57	48.98	23.37	30.06	7.39	30.29	20.66	24.7	37.91	23.49	15.39	12.18	25.82	58.88	5.48	10.83	37.91	0.15	17.43	78.03	22.36	10.63	25.56	32.61	47.92	33.72	25	73.57	41.3	60.86	52.12	22.78	15.1	14.87	19.42
ENSG00000146828	SLC12A9	Q9BXP2	14.19	11.5	4.15	31.47	5.07	41.42	7.09	12.2	10.92	15.88	14.84	23.62	8.21	24.19	15.06	2.88	11.55	11.13	3.75	7.72	8.71	4.23	15.49	7.11	19.22	9.31	4.31	13.85	38.79	4.69	15.96	8.24	23.1	12.11	4.03	12.57	8.66	11.39	8.25	17.08	9.39	46.56	13.1	7.23	13.12	11.47	14.2
ENSG00000170615	SLC26A5	P58743	0.05	0	0.06	0.14	0	0.16	0.06	0.02	0.07	0.16	0	0.22	0.12	0.09	0.08	0.04	0.21	0	0.05	0.14	0	0.05	0.1	0.06	0	0.08	0.44	0.16	0.2	0.14	0.05	0.04	0.5	0.06	0.03	0.06	0.03	0.15	0.23	0.33	0.08	0.06	0	0.15	0	0	0.14
ENSG00000091137	SLC26A4	O43511	0.31	0.18	0.37	0.03	0.64	0.22	0.14	0.12	0.16	0.07	0.02	0.09	0.07	1.11	0.1	0.15	1.63	0.36	0.06	0.1	0.08	0.15	0.44	0.31	0.1	0.03	0.15	3.76	0.26	0.06	0.14	0.03	0.36	0.1	1.7	0.03	0.01	0.04	1.96	0.09	0.07	0.02	0.65	0.05	0.14	0.39	0.4
ENSG00000091138	SLC26A3	P40879	0.01	0	0	0	0	0.8	0	0	0	0	0.58	0	0.04	0.06	0.02	0	0	0	0	0	0	0	0	0	0	0	0.01	0	0	0	0.37	0.04	0	0	0	1.99	0	0	0.3	0.21	0	0.02	0.02	0	0	0	0
ENSG00000081800	SLC13A1	Q9BZW2	0	0.03	0.01	0.02	0	0.1	0.08	0	0.02	0	0	0.01	0.04	0.01	0	0	0.06	0	0.05	0.01	0.02	0	0	0	0	0	0	0	0	0.02	0.05	0.02	0	0	0.03	0.02	0	0.04	0.07	0.01	0	0	0	0	0	0.04	0.05
ENSG00000205060	SLC35B4	Q969S0	5.91	19.95	18.84	26.47	10.52	9.42	14.04	11.25	13.37	11.8	7.13	5.52	16.1	5.23	6.32	23.09	13.32	19.43	13.62	8.67	7.84	17.19	11.66	4.5	11.78	13.34	5.87	18.12	4.59	15.55	10	39.33	18.28	12.65	16.19	7.74	6.15	6.54	7.91	41.19	15.78	3.7	14.3	2.55	8.2	12.95	18.48
ENSG00000164707	SLC13A4	Q9UKG4	0	0.04	0	0	0.28	4.95	0.26	0.26	0	0.09	0	0	0	0.81	0.01	0	28.1	1.94	0.05	0	0	0	0	0	0.21	0.06	0	0.07	0	0	0	0	0.01	0	0.11	0.11	0	0	0.03	0.13	0	0	0	0.01	0	0	0.11
ENSG00000157703	SVOPL	Q8N434	0	0.21	0	0.06	0	0	0	0	0	0.03	0	0.16	0	0.13	0.03	0	0	0	0	0.36	0	0	3.76	0.06	0	0	0	0	0	0.12	0.08	1.23	0	0.49	0	0.12	0	0.83	0.12	0.55	0	0.32	0	4.11	0.02	0	0
ENSG00000157800	SLC37A3	Q8NCC5	15.62	26.99	29.93	49.46	32.44	34.89	22.26	24.87	16.61	25.9	19.47	33.35	1.94	30.79	12.86	26.32	37.61	24.77	2.81	5.16	16.5	0.16	8.63	23.21	23.15	16.19	5.28	23.12	26.48	14.09	1.04	44.87	17.08	8.47	7.85	5.72	25.93	28.83	34.68	39.16	7.82	22.11	22.59	14.9	1.21	26.12	20.1
ENSG00000164889	SLC4A2	P04920	53.7	180.84	38.12	73.57	15.32	84.55	61.88	31.7	54.45	48.82	94.65	84.4	26.39	147.37	52.32	10.43	99.11	54.14	43.44	64.91	40.02	20.05	131.46	22.02	27.49	136.08	21.69	38.31	90.14	58.66	27.23	91.72	67.78	51.81	20.66	29.97	36.27	36.85	37.47	121.64	70.89	93.46	48.79	48.54	32.83	58.66	76.77
ENSG00000104044	OCA2	Q04671	0.03	0.07	0.01	0	0	0.08	0.04	0	0	0	0.56	0	0	1.24	0	0	0.02	2.17	0	0.08	0	0	0	0	0	0.15	0.05	0	0	0	0	0.67	0.58	0.04	0	0.39	0	0	0.22	6.31	0	0.02	18.33	0	0.03	0	0.05
ENSG00000140199	SLC12A6	Q9UHW9	3.86	4.76	3.26	4.33	8.15	2.18	5.5	12.04	4.53	6.88	2.54	6.23	2.26	5.58	38.65	5.68	1.13	4.79	21.37	8.81	4.76	11.53	22.17	6.59	12.62	4.77	4.99	5.6	1.25	1.32	7.28	2.44	5.21	6.65	5.46	2.17	4.15	8.87	8.27	5.44	7.53	0.17	1.24	2.98	3.34	7.73	5.64
ENSG00000137860	SLC28A2	O43868	0.04	0.08	0.06	0.03	0.13	0.97	0.05	0.01	0.01	0.12	0.02	0.04	0.11	0.08	0.16	0.06	0.17	0.02	0.05	0.04	0.1	0.14	0.11	0.11	0.03	0.05	0.27	0.01	0.02	0.06	0.36	0.06	0.08	0.07	0.13	0.25	0.04	0.05	0.31	0.44	0.05	0.02	0.07	0.06	0.11	0.06	0.11
ENSG00000104154	SLC30A4	O14863	1.6	2	0.64	4.35	4.37	0.45	3.87	3.85	2.95	5.12	0.29	1.41	4.98	1.43	1.17	2.52	1.63	1.74	0.18	1.49	0.14	0.16	3.12	2.71	2.82	0.94	2.79	4.36	0.67	1.97	0.27	0.23	0.4	3.34	3.87	0.78	1.84	0.37	1.88	2.46	3.18	2.56	0.62	2.81	0.19	4.95	4.03
ENSG00000188467	SLC24A5	Q71RS6	0.18	0	0	0.02	0	0	0	0	0	0	0	0	0	0.13	0	0	0.1	0	0.02	0	0	0	0	0	0	0	0	0	0	0	0	0.01	0	0	0	0	0.05	0	0.05	0.03	0	0	193.57	0	0.04	0	0
ENSG00000074803	SLC12A1	Q13621	0	0	0.1	0.2	0.05	0	0	0	0	0	0	0.09	0.01	0.16	0	0.01	0.1	0	0	0.03	0	0	0.06	0	0.02	0	0	0	0	0	0	0.02	0	0	0	0	19.29	0	1.03	0.03	0	0	0.02	0	0.01	0	0
ENSG00000140284	SLC27A2	O14975	0.01	44.97	0.07	0.05	0	0.12	0.83	0.33	0.83	1.35	21.56	6.06	0.02	0.61	78.56	2.3	33.25	25.51	33.51	30.75	16.11	52.34	22.65	1.54	0	10.31	0.06	0	6.33	1.5	28.08	1.74	1.75	0.04	0.09	1.25	3.53	36.4	47.46	2.75	9.26	0.88	0.05	4.47	15.3	0	0
ENSG00000186198	SLC51B	Q86UW2	0.04	1.39	0.26	0.82	0.59	0.44	0.06	0.1	0.21	0.05	15	0.09	0.09	11.05	0.08	0.07	0.15	0.28	0	0.12	10.43	0.19	0.04	0	0.06	0.22	0.19	0	0.35	0.08	0.26	0.43	0.42	0.03	0.04	0.62	0.33	0	0.8	0.58	0	0.04	0.03	0.48	0.04	0	0.32
ENSG00000074621	SLC24A1	O60721	1.36	2.78	3.2	2.78	5.5	3.88	3.27	3.42	3.39	2.34	1.19	5.77	1.57	11.73	3.78	2.4	2.11	2.62	4.17	1.61	4.69	2.47	5.4	4.41	5.2	4.47	5.07	5.09	4.94	1.65	1.82	4.2	1.13	1.91	1.03	0.99	4.19	4.81	1.88	2.41	1.15	2.17	6.2	5.68	2.88	7.61	3.74
ENSG00000156222	SLC28A1	O00337	0.69	0.07	0	0.06	0	0.41	0	0	0	0	0.03	0.03	0	0.01	0.05	0	0.03	0.1	0	0	0.05	0	0	0.02	0	0.03	0.18	0	0.09	0	0.14	0.02	0	0	0.12	0.25	0	0	0.04	0.1	0.03	0.3	0.03	0.03	0	0	0
ENSG00000140519	RHCG	Q9UBD6	0	3.32	0	0.05	0	0.05	0	0.1	0	0.09	0	0.28	0.56	0.28	0.11	0	0	0	0	0	0	0.27	0	1.46	0	0.56	0.03	0	0.39	0	0	0.21	0	0	0.17	0	0	1.68	0.21	0.16	0.42	0	1	0.11	0.03	0	0.04
ENSG00000185518	SV2B	Q7L1I2	0.02	0.02	0.03	0.04	0.02	0.06	0.01	0	0	0.02	0.01	0.06	0.23	0.02	0.04	0	0.01	0.03	0.04	0.51	0.04	0.1	0.06	0.02	0.01	0.03	0.1	0.01	0.01	0.01	0.07	0.15	0.01	0.04	0.04	1.5	0.01	0.06	4.68	0.04	0.01	0.06	0.02	0.03	0.02	0.02	0.04
ENSG00000176463	SLCO3A1	Q9UIG8	8.76	11.05	13.79	0.23	8.77	0.21	3.39	2.75	1.52	0.44	0.05	55.37	8.67	5.07	84.47	0.2	8.14	0.43	24.81	14.75	0	0.48	48.56	4.83	0	0.02	0.09	0.03	1.39	0.03	3.23	3.69	1.58	0.01	1.08	30.34	10.02	8	2.45	3.59	11.1	0.74	0.17	0.12	5.71	0	3.31
ENSG00000111181	SLC6A12	P48065	0	0.3	0	0	0	0	0	0.06	0	0	0.72	0.08	0.03	0.81	0.01	0.02	0	0.23	0	0	4.92	0.12	0	0	0	0.02	0.35	0	0	0	0	0.22	0	0	0	0	10.51	0.12	0	0.3	0	0	0.07	0.26	0.29	0	0
ENSG00000010379	SLC6A13	Q9NSD5	0	0	0.08	0.16	0.08	0.1	0.08	0	0	0.04	0.22	0.04	0.02	0.23	0.04	0	0.22	0.08	0	0.2	0.03	0	0.53	0.06	0	0.21	0.16	0.21	0	0	0.08	0.07	0	0.11	0.02	0.06	3.49	0.04	0.08	0.03	0.08	0	0.36	0.02	0.02	0.14	0.1
ENSG00000173262	SLC2A14	Q8TDB8	0.41	1.45	0.75	0.38	0.61	17.95	0.23	0.07	0.24	1.16	25.75	0.21	0.1	0.88	0.37	0.12	0.7	0.23	2.93	0.7	5.55	1.59	3.97	0.15	0	3.38	0.58	0	0.53	0.38	1.17	3.61	0	0.26	0.19	0.83	0.14	0.47	0.73	0.31	0.62	0.52	0.08	0.1	1.86	0.41	0.18
ENSG00000059804	SLC2A3	P11169	0.26	6.92	66.1	24.25	58.19	1388.69	20.42	21.01	21.65	52.81	1317.09	9.5	1.17	0.04	0.56	40.35	43.9	1.82	83.76	4.2	144.71	27.1	114.99	2.01	18.22	39.02	15.81	17.68	0.18	2.03	23.15	293.51	0.08	1.94	7.67	0.96	0.08	0.09	0.35	0.66	0.04	1.86	24.78	0.07	3.09	18.39	28.84
ENSG00000188991	SLC15A5	A6NIM6	0	0	0.01	0	0.02	0	0	0	0.01	0.01	0	0	0.01	0	0	0	0.01	0	0	0.01	0	0	0	0.01	0	0	0	0.02	0	0	0	0	0	0.01	0	0	0	0	0	0.01	0	0	0	0	0	0	0
ENSG00000139155	SLCO1C1	Q9NYB5	0.09	0	0.31	0	0	0	0.02	0	0	0	0	0	0	0	0.02	0	0	0	0	2.71	0	0	0	0	0	0	0	0	0	0	0	0	0	0	0	0	0.04	0	0	0.32	0	0	0	0	0	0	0.09
ENSG00000111700	SLCO1B3	Q9NPD5	56.81	15.87	0.08	0	0	0	0	0.05	0	0	0.47	11.06	0.05	4.12	0.09	0	0.07	0	0.08	9.7	0	0.07	0.02	0.42	0	0	0	0	0	0.02	0.01	0.06	16.06	0.05	0	0	0	0	0	0.06	0.08	0	0.06	0.01	0.18	0	0.21
ENSG00000205754	SLCO1B7	G3V0H7	2.31	1.61	0	0.24	0.18	0	0	0	0	0	0	1.65	0	0.45	0	0.17	0.02	0	0	1.19	0	0	0.02	0	0	0.28	0.19	0.17	0	0.09	0	0	0.56	0.11	0	0.02	0	0	0	0	0	0	0.03	0.32	0.17	0	0.02
ENSG00000134538	SLCO1B1	Q9Y6L6	0.73	0.61	0.11	0	0	0	0	0	0	0	0.04	0.22	0.04	0.05	0.02	0	0	0	0	0.69	0	0.06	0.02	0	0	0.01	0.02	0	0	0.02	0.01	0.92	0.2	0	0.24	0.88	0	0	0	0	0.07	0.02	0	0.29	0	0.12	0
ENSG00000084453	SLCO1A2	P46721	1.97	0.38	0.99	0.29	0	3.31	0	0.03	0	0.02	3.1	1.01	0.14	2.18	0.3	0.57	0.63	0.88	0	0.42	1.02	0.4	0.4	1.03	0.02	3.46	1.13	0.03	1.64	0.31	0.09	16.88	0.22	0.21	0.27	8.37	0.01	1.98	2.46	3.05	0	0.49	0.26	3.01	0.62	0.07	0.1
ENSG00000151229	SLC2A13	Q96QE2	0.6	3.44	2.65	1.16	5.34	5.24	5.18	3.5	2.56	3.39	0.07	1.59	1.69	4.17	0.36	2.15	1.95	5.23	1.69	6.43	0.95	4.28	2.68	1.29	1.1	0.68	4.24	5.13	0.55	0.64	2.83	3	2.43	0.01	3.98	0.92	3.71	1.93	4.08	3.77	2.65	3.54	1.24	2.49	3.13	0.95	3.54
ENSG00000134294	SLC38A2	Q96QD8	67.44	161.76	150.59	388.13	240.86	106.33	301.55	735.24	284.25	242.96	88.73	125.32	0.07	440.63	229.24	285.88	57.61	55.46	89.98	145.62	227.08	64.87	89.4	508.19	218.6	89.23	108	455.55	74.26	81.34	75.95	130.18	171.61	82.34	108.96	132.81	141.28	137.04	118.25	91.99	256.49	50.44	171.06	127.39	127.4	356.61	143.77
ENSG00000211584	SLC48A1	Q6P1K1	10.38	32.66	5.61	39.38	10.82	11.93	7.13	15.01	7.29	7.77	9.61	27.33	5.16	98.69	40.45	5.82	55.56	6.61	44.61	20.15	10.82	10.67	25.04	13.73	18.64	11.7	20.24	4.19	18.72	5.24	8.65	3.95	16.38	5.73	1.55	27.04	23.26	24.82	8.65	3.56	11.94	10.3	6.14	42.97	8.32	10.02	10.83
ENSG00000110911	SLC11A2	P49281	19.45	20.53	33.57	28.86	20.92	107.27	18.7	59.81	18.11	21.77	29.06	32.34	9.38	37.48	26.98	22.7	17.15	16.55	28.98	25.06	25.52	16.88	59.49	18.43	19.85	24.83	5.37	19.69	19.43	21.61	9.89	50.37	16.43	15.74	30.52	15.36	17.58	24.81	27.26	24.29	18.04	37.13	19.5	50	10.93	24.17	21.47
ENSG00000050438	SLC4A8	Q2Y0W8	0.24	0.98	11.78	0.18	0.49	20.36	2.81	4.57	5.02	3.27	5.98	0.26	3.28	0.52	0.19	4.72	0.91	0.57	2.03	0.26	0.06	0.61	13.04	0.18	5.12	0.17	5.59	2.28	2.03	5.34	0.93	5.2	3.35	0.13	0.08	0.05	0.53	0.13	18.56	11.31	1.43	1.29	0.06	1.91	0.35	4.7	3.29
ENSG00000182544	MFSD5	Q6N075	20.6	46.22	15.09	25.82	22.87	17.03	29.41	35.02	33.74	33.21	22.47	38.42	14	27.95	38.29	23.31	23.23	31.93	13.37	13.4	24.51	22.67	31.55	28.34	27.93	24.9	24.72	29.32	68.23	11.3	22.3	26.38	41.37	15.6	14.85	18.37	19.9	32.88	14.78	20.01	26.57	25.77	21.32	56.05	17.76	26.3	30.54
ENSG00000139540	SLC39A5	Q6ZMH5	0.04	0.29	0.18	0.25	0.25	0.5	0	0.08	0.21	0.02	33.13	0.41	0.12	0.17	0.23	0	0.59	0.16	0.18	0.1	39.76	0.13	0.22	0.12	0	0.11	0.23	0	0.17	0.02	0.52	0	0.16	0.21	0.22	0.26	0.42	0.09	0.47	0.45	0.11	0.09	0.02	0.09	0	0	0
ENSG00000135502	SLC26A10	Q8NG04	0	0	0.8	0.42	0	0.11	0.19	0	0	0.22	0.07	0.02	0	0.06	0	0.17	0	0.43	0.22	0	0	0	0.08	0.03	0.04	0.24	0.43	0.08	0	0	0	0.64	0	0	1.73	0	0	0	0.97	0.96	0	0	0	0.05	0	0	0.33
ENSG00000118596	SLC16A7	O60669	0.24	3.62	0.89	0.54	18.18	0.25	14.13	8.74	5.35	4.95	0.3	8.8	6.3	3.7	0.88	8.25	2.26	0.6	14.16	11.77	0.38	20.61	0.16	3.84	1.69	0.28	13.41	7.69	2.8	6.13	2.5	1.01	4.82	0.55	0.14	2.93	9.41	19.58	5.12	1.14	0.14	0.32	6.3	0.56	2.17	0.08	13.18
ENSG00000175782	SLC35E3	Q7Z769	2.35	2.6	4.2	2.45	1.81	3.71	1.94	3.95	4.97	2.48	4.79	2.75	8.82	1.4	3.23	3.31	2.71	3.92	4.78	2.24	6.51	2.11	2.35	2.74	3.85	2.5	3.19	4.6	2.99	2.9	5.39	4.28	3.77	20.64	6.48	2.16	2.92	5.31	3.9	5.95	4.79	2.74	2.36	6.1	0.92	2.58	6.09
ENSG00000072041	SLC6A15	Q9H2J7	0.17	1.47	10.83	0.02	38.59	0.17	0.18	16.03	1.48	0.98	0	0.09	0	0.04	1.12	0.16	0.02	26.42	0	3.13	0	0	0.56	34.2	0.35	0.11	0.02	19.71	0	0.21	0	30.53	0	0.07	0.02	0.13	0	0	104.74	24.63	0.18	22.34	52.79	0.12	0.02	0	13.66
ENSG00000075415	SLC25A3	Q00325	554.02	438.11	621.22	486.49	640.71	780.74	458.57	579.78	637.42	552.58	724.14	284.55	616.79	296.06	470.47	691.71	302.9	471.94	460.17	238.9	400.11	482.84	343.88	460.53	817.96	503.54	177.87	688.11	360.24	457.18	426.68	584.32	729.95	583.57	634.44	666.12	668.85	499.67	378.73	457.12	689.87	432.38	703.7	733.01	440.61	545.3	375.09
ENSG00000179520	SLC17A8	Q8NDX2	0	0	0.33	0	0.03	0.03	0	0	0.01	0	0	0	0	0.01	0.03	0	0	0.02	0	0.02	0.01	0	0	0	0	0	0	0.01	0	0	0.02	0.01	0.02	0	0	0	0.14	0	0.08	0.02	0	0.01	0	0.01	0	0	0
ENSG00000256870	SLC5A8	Q8N695	0	0	0	0	0	0	0	0	0	0	0	0	0	0	0	0	0	0	0	0	0	0	0	0	0	0	0	0	0	0	0	0	0	0	0	0	0	0	0.37	0	0	2.34	0	0	0	0	0
ENSG00000136052	SLC41A2	Q96JW4	10.06	23.31	0.95	5.01	10.62	9.65	6.77	10.43	5.05	8.92	13.36	9.59	3.41	7.99	1.01	9.8	52.26	13.22	0.41	6.92	4.96	1.46	5.56	1.58	5.85	0.35	8.6	0.77	4.11	1.89	0.12	2.41	7.63	0.96	10.69	7.77	16.32	0.3	11.91	2.8	14.38	33.47	1.76	16.34	0.09	1.72	8.13
ENSG00000166111	SVOP	Q8N4V2	0.03	0.07	0.05	0.12	0.05	0.11	0.02	0	0.01	0.03	0.03	0.06	0.03	0.05	0.07	0.01	0.06	0.01	0.01	0.09	0.05	0.02	0.05	0.04	0.01	0.16	2.02	0.01	0.04	0.02	0.05	0.05	0.07	0.03	0.01	2.04	0.02	0.05	1.81	1.45	0.05	0.1	0.04	0.07	0.02	0.02	0.05
ENSG00000089060	SLC8B1	Q6J4K2	21.3	4.78	3.13	6.47	7.53	9.85	6.48	18.99	9.86	10.12	4.62	17.37	4.79	16.42	17.07	5	14.3	2.75	11.23	7.84	4.17	26.1	23.7	12.12	20.48	23.84	2.39	5.01	4.34	8.22	16.73	5.58	12.56	3.47	4.05	5.33	8.56	27.23	0.24	5.73	23.96	33.54	4.29	6.65	8.67	41.98	7.23
ENSG00000139370	SLC15A4	Q8N697	12.14	17.58	8.31	13.6	19.25	18.28	21.03	14.48	13.26	16.95	7.7	15.8	33.14	10.57	13.11	15.9	19.99	11.76	5.85	7.9	12.32	17.13	5.8	16.88	8.96	9.06	21.83	25.42	7.64	10.44	9.13	18.96	10.18	8.6	10.62	13	27.39	14.5	11.8	8.58	11.16	14.53	24.26	22.22	6.9	12.19	16.61
ENSG00000189339	SLC35E2B	P0CK96	11.55	15.97	58.03	46.7	28.13	16.61	13.43	28.97	16.02	19.25	10.7	29.7	16.38	23.15	15.22	16.38	27.14	19.26	27.83	23.81	14.81	19.69	23.49	22.56	29.8	28.31	22.35	16.49	7.1	26.13	18.77	19.21	17.61	26.37	15.72	20.58	22.19	10.72	61.32	50.71	28.26	23.91	39.4	37.06	23.76	27.58	29.85
ENSG00000215790	SLC35E2	P0CK97	2.28	7.03	10.32	6.62	5.11	1.25	1.09	3.47	1.96	3.31	2.25	3.59	3.13	1.73	2.42	1.38	6.79	3.88	5.8	7.15	0.66	2.62	3.97	1.75	4.96	4.26	4.37	2.43	1.23	1.98	1.85	2.71	4.56	6.78	2.04	1.61	1.74	1.53	11.97	8.93	3	3.11	4.01	8.7	3.52	4.19	4.53
ENSG00000162426	SLC45A1	Q9Y2W3	0.01	1.63	0.36	0.7	1.71	0.1	0.15	0.65	0.24	0.52	0	0.23	0	0.17	0.02	0.06	1.46	0	0	0.11	0.02	0	1.26	0.11	0.38	0	0	0.8	0	0	0	0.85	1.07	0	0.76	0.04	0.04	0	1.55	1.96	0	0	0.03	0.14	0.03	1.4	0.08
ENSG00000197241	SLC2A7	Q6PXP3	0	0.07	0	0	0	0.03	0	0	0	0	0.06	0	0.13	0.02	0	0	0	0	0	0	0	0	0.03	0	0	0	0	0	0	0	0	0	0	0	0	0	0	0	0.08	0	0	0.02	0.04	0.03	0	0	0
ENSG00000142583	SLC2A5	P22732	0.4	0.2	0.42	0.36	1.02	0.89	0.18	0.64	0.2	0.81	1.22	0.2	135.22	0.27	0.56	0.45	22.86	0.4	0.3	2.39	0.12	2.45	1.66	2.14	0.11	0.51	2.04	0.35	0.16	2.25	6.96	0.38	0.33	4.49	0.12	4.14	0.29	1.77	0.77	0.64	0.42	0.44	0.69	0.45	32.38	0.32	3.09
ENSG00000171612	SLC25A33	Q9BSK2	6.03	2.89	8.65	12.57	2.83	5.47	5.57	4.98	10.08	9.27	5.8	4.71	14.28	7.42	2.57	12.91	14.28	12.84	17.57	3.06	18.86	15.59	13.15	5.5	5.42	17.3	7.36	5.12	5.49	10.07	8.54	10.88	6.92	15.24	8.97	8.98	5.21	3.11	17.95	10.44	7.87	16.76	15.1	7.8	9.61	2.35	6.86
ENSG00000162461	SLC25A34	Q6PIV7	0.29	0.22	1.57	0.68	0.25	0.66	0.22	0.17	0.38	0.39	0.57	0.78	0.33	0.36	0.31	0.42	0.56	0.32	0.64	0.36	0.19	0.17	0.88	0.92	0.81	0.28	1.07	0.28	0.66	1.45	0.61	1.33	0.43	0.87	1.36	0.36	0.11	0.07	0.41	1.33	0.43	0.36	2.72	0.82	0.8	0.67	0.75
ENSG00000158014	SLC30A2	Q9BRI3	0.15	0.16	0.12	0.53	0.14	2.49	0.2	0.13	0.12	0.1	0.46	0.5	0.11	0.5	0.47	0.11	0.38	0.16	0.33	0.28	0.08	0.31	0.37	0.2	0.07	0.33	0.64	0.06	0.35	0.28	0.34	0.43	0.15	0.19	0.4	0.29	4.37	0.21	0.63	0.3	0.37	0.5	0.18	0.41	0.2	0.29	0.43
ENSG00000090020	SLC9A1	P19634	28.96	10.21	10.31	9.86	11.62	61.42	22.5	32.8	21.2	23.96	11.22	18.53	10.77	21.12	35.83	13.72	16.62	8.88	20.43	4.93	3.98	10.76	14.67	22.5	31.82	5.88	10.16	28.17	15.14	5.65	4.57	14.56	21.26	11.2	9.04	4.88	9.07	39.37	14.07	4.03	23.92	22.67	10.58	13.22	5.68	33.93	23.87
ENSG00000168389	MFSD2A	Q8NA29	5.35	2.39	12.11	17.33	1.16	0.05	4.86	8.94	11.8	14.54	0.67	2.91	26.96	3.14	13	9.35	4.54	5.51	4.12	0.1	0.09	5.33	18.85	9.42	2.59	0.03	6.73	4.68	0.62	8.43	6.52	9.98	4.26	6.6	17.61	6.06	1.63	14.07	5.23	7.07	4.79	23.37	2.47	1.43	112.55	1.65	2.7
ENSG00000117394	SLC2A1	P11166	10.05	24.76	21.52	2.7	0.5	77.59	8.45	20.6	11.17	16.85	131.37	33.59	5.39	18.61	6.85	10.07	2.85	4.28	10.84	8.3	63.8	3.73	0.96	12.83	1.94	22.28	1	5.62	29.86	1.08	3.86	6.81	4.72	0.9	6.69	4.88	9.39	6.31	12.02	7.42	15.56	22.75	3.72	1.09	3.11	4.76	10.35
ENSG00000196517	SLC6A9	P48067	17.29	13.1	7.04	16.94	2.63	15.45	13.25	33.43	22.78	29.54	4.03	6.71	0.22	1.59	55.41	4.88	0.09	1.74	15.64	22.96	3.95	3.1	0.73	77.04	0.58	12.18	34.99	0.89	8.38	2.38	0.07	5.52	17.9	2.04	0.04	15.69	1.79	1.77	5.34	4.46	8.46	26.55	5.56	8.75	7	0.22	2.79
ENSG00000117834	SLC5A9	Q2M3M2	0	0	0.03	0.02	0.15	0.05	0	0	0	0	1.48	0	0	0.07	0	0	0	0.09	0	0	10.25	0	0	0	0	0	0	0	0	0	0	0	0	0.05	0	0	0	0.04	0	0	0	0	0.05	0.03	0	0	0.04
ENSG00000162383	SLC1A7	O00341	0	0.24	0.01	0	0	0.15	0.24	0.44	0	0	0	0.08	0	0.2	0	0	0	0	0	0	0	0	0.16	0	0	0	0	0	0.11	0	0	0	0	0	0	0	0	0.17	0.1	0.01	0	0	0	0	0.06	0	0
ENSG00000116704	SLC35D1	Q9NTN3	7.32	4.3	14.15	11.22	11.7	16.39	15.65	19.69	12.28	8.97	8.45	1.83	18.56	7.5	11.2	16	24.1	4.27	17.31	6.68	13.94	17.57	10.85	18.52	4.27	10.66	9.67	26.73	2.17	11.03	4.35	6.01	6.01	9.55	28.5	2.06	4.62	12.59	2.11	6.8	29.71	6.45	9.26	6.69	10.96	4.65	24.01
ENSG00000137968	SLC44A5	Q8NCS7	0.22	0.23	4.66	5.15	0.07	0.09	0.01	0.14	0.05	0.02	6.43	0.09	0.05	2.62	0.05	0.02	0.04	4.37	0.6	0.83	4.33	0.07	0.03	0.03	1.62	2.45	1.96	0	0.01	1.6	0.03	4.76	0.64	0.05	0.07	1.62	5.58	4.19	1.33	12.26	0.06	3.62	0.01	0.24	0.03	11.98	0.42
ENSG00000143036	SLC44A3	Q8N4M1	20.43	2.91	0.79	0.08	2.23	15.24	0.37	2.77	0.75	3.57	17.8	5.17	0	14.55	6.8	1.39	0.04	3.72	0	0.81	1.22	0	0.06	4.09	0.36	0	0	1.24	2.64	0	0.23	1.1	0.8	1.68	0.76	0.96	76.45	55.6	12.34	18.21	1.13	8.14	6.08	5.86	0.51	0	0.5
ENSG00000117620	SLC35A3	Q9Y2D2	19.02	7.28	7.39	6.01	8.86	25.59	18.32	12.81	12.54	15.39	4.89	15.5	9.57	25.01	13.17	18.7	16.19	9.64	11.8	8.7	5.32	15.69	2.37	6.85	11.4	17.34	19.75	16.41	5.2	11.8	3.37	6.58	21.55	5.59	13.82	6.17	8.95	14.93	12.17	5.7	16.91	19.41	6.44	16.13	6.5	12.86	13.58
ENSG00000156875	HIAT1	Q96MC6	48.64	20.94	51.56	25.38	37.56	41.81	34.91	56.03	51.88	63.42	17.19	35.26	30.69	61.33	47.67	50.74	35.67	34.61	38	25.18	19.83	53.35	45.92	47.91	34.95	46.87	57.91	42.3	13.41	41.84	24.61	58.05	31.64	32.62	60.32	28.38	44.8	40.55	62.85	50.14	48.82	49.65	51.27	24.23	44.65	38.55	44.03
ENSG00000162695	SLC30A7	Q8NEW0	16	8.6	9.9	20.53	14.68	24.32	9.99	25.35	13.09	17.81	8.04	11.36	5.27	23.67	15.76	20.59	10.82	6.72	12.92	10.7	11.9	15.17	12.99	8.01	19.24	7.92	22.38	16.04	6.34	11.36	6.08	10.76	10.72	6.39	17.31	6.65	9.48	16.97	6.52	11.44	22.56	17.57	11.98	11.04	7.11	20.5	32.61
ENSG00000085491	SLC25A24	Q6NUK1	84.37	19.1	62.73	18.41	38.84	30.48	28.19	31.36	53.48	61.2	21.6	27.51	0	28.05	32.84	74.59	22.39	8.97	5.6	21.05	8.68	12.56	10.96	26.74	37.22	14.85	22.59	61.21	48.38	7.28	2.24	37.67	22.45	14.98	80.22	20.08	29.33	39.16	14.43	22.3	49.54	24.88	34.26	30.09	18.36	24.74	31.96
ENSG00000197106	SLC6A17	Q9H1V8	0.07	1.37	0.02	0.02	0.01	0.05	4.72	0.46	2.02	0.26	0.02	0.03	0.05	0.31	0.21	1.91	0.04	0.09	0.04	0.11	0.05	0.07	0.05	0.01	0.04	0.01	0.1	0.9	0.11	0	0.03	0.13	0.04	0.02	0.03	0.01	0.15	0.04	3.45	0.92	6.63	1.43	28.56	0.92	0.03	0.04	0.02
ENSG00000168679	SLC16A4	O15374	0.41	8.66	2.15	2.84	9	19.03	4.52	16.28	1.75	4.8	2.52	26.19	0.43	5.24	0.47	1.61	0.52	2.34	0.52	1.38	2.15	0.55	0.48	0.19	3.44	0.47	0.73	2.77	0.75	0.32	0.41	0.67	0.32	0.19	1.37	0.12	2.76	0.39	1.41	0.75	0.59	7.28	24.21	0.53	0.11	0.46	1.21
ENSG00000155380	SLC16A1	P53985	55.73	13.94	43.32	34.9	19.11	140.31	28.22	23.83	29.21	44.96	42.52	31.77	50.03	43.07	52.57	50.89	40.69	59.3	50.81	27.1	39.7	58.14	5.2	58.11	58.93	65.71	32.28	26.5	9.45	34.92	23.39	141.93	43.64	34.82	66.96	33.55	24.99	0.98	57.92	27.01	68.78	1.52	39.38	2.74	18.54	35.06	24.99
ENSG00000163393	SLC22A15	Q8IZD6	2.62	0.19	2.1	0	3.12	1.45	4.01	5.58	2.62	4.9	0.03	0.5	2.42	4.74	3.99	2.66	0	2.2	2.9	2.24	0.35	3.95	3.79	25.99	0.01	0.17	0.02	3.89	2.07	0.03	17.29	3.07	2.23	0.02	0.01	0.09	2.98	1.32	2.64	2.09	8.63	1.28	10.73	0.4	19.76	0	4.99
ENSG00000159164	SV2A	Q7L0J3	0.32	0.08	25.56	0.18	5.16	2.73	9.41	31.27	30.13	45	0.72	1.07	0.23	9.28	0.62	26.74	0.12	5.73	31.47	1.28	1.35	0.31	0.5	0.23	2.45	0.43	25.52	17.96	0.26	27.73	1.12	65.69	0.23	10.89	15.85	0.48	0.21	0.79	63.35	46.12	0.16	0.35	19.85	0.44	14.34	0.19	29.58
ENSG00000143554	SLC27A3	Q5K4L6	6.52	0.42	3.07	1.47	8.38	5.46	2.41	4.48	1.06	1.48	3.65	3.05	0.79	6.98	20.15	0.74	0.69	3.97	1.43	2.7	1.28	2.16	4.53	6.14	7.34	0.68	1.03	0.3	27.07	0.29	4.9	7.38	3.31	12.31	0.65	0.64	1.34	0.74	7.44	7.32	1.68	11.21	2.24	3.75	5.23	1.67	1.49
ENSG00000143570	SLC39A1	Q9NY26	105.59	123.7	107.81	86.14	71.67	230.99	64.89	149.11	116.01	132.63	167.74	266.32	33.58	225.05	234.33	68.34	136.43	82.96	57.26	97.22	61.6	38.9	62.4	76.5	75.6	54.5	38.03	84.42	187.67	40.02	39.53	155.23	99.42	50.56	91.69	39.53	147.88	68.97	57.62	120.74	153.65	274.22	103.86	184.76	69.44	67.53	113.54
ENSG00000169241	SLC50A1	Q9BRV3	50.54	15.92	18.1	30.87	31.17	36.17	18.72	46.39	34.16	47.6	25.84	171.01	29.39	55.94	71.38	27.59	66.67	7.99	30.27	11.15	13.62	17.93	38.6	106.94	27.66	33.73	43.86	29.86	43.5	13.51	20.35	24.77	53.47	28.72	10.25	85.18	56.08	13.39	37.86	25.52	39.46	56.19	47.41	146.55	21.52	15.65	24.07
ENSG00000160785	SLC25A44	Q96H78	15.9	27.51	14.44	18.03	11.58	11.13	16.17	22.51	31.39	26.6	24.78	14.39	10.32	15.42	23.55	28.73	15.43	16.52	11.72	13	12.47	13.62	20.35	13.75	23.05	12.46	16.5	19.47	24.95	14.55	7.68	34.56	28.99	10.5	14.39	17.07	33.33	16.94	26.82	32.52	23.63	29.88	19.92	28.26	18.61	18.49	19.32
ENSG00000132677	RHBG	Q9H310	0	0	0	0	0	0	0	0	0	0.02	2.2	0	0	0	0	0	0	0	0.04	0	2.03	0	0	0	0	0	0	0	0	0	0	0	0	0	0	0	0	4.32	0	0	0	0	0.03	0	0	0	0
ENSG00000117479	SLC19A2	O60779	6.72	4.58	12.12	9.45	9.61	25.16	5.19	3.52	4.34	6.35	17.87	7.19	5.01	6.19	7.64	5.23	17.94	12.1	5.82	11.88	13.5	13.1	5.56	9.35	5.98	22.74	3.38	6.71	3.98	6.76	5.9	26.48	7.24	0.03	25.15	5.43	9.45	13.38	12.12	15	8.65	10.73	22.76	8.36	7.39	5.15	5.6
ENSG00000162753	SLC9C2	Q5TAH2	0	0	0.1	0	0	0.32	0	0	0	0.01	0	0	0	0.01	0	0.01	0	0	0.01	0	0	0	0	0	0.01	0.03	0	0	0	0.01	0	0	0	0.02	0	0	0.01	0	0	0.02	0	0	0	0	0.47	0	0
ENSG00000174514	MFSD4	Q8N468	0.05	0	0	0	0	0.46	0	0	0.02	0	0.07	0.25	0.02	0.27	0.63	0	0	0.34	0	0	0.21	0.01	1.34	0.02	0.14	0	0	0	0.04	0	0	0.04	0	0	0	0.29	0.08	0.16	1.95	0	0	0	0.16	0	0	0	0
ENSG00000158715	SLC45A3	Q96JT2	8.63	2.82	2.87	2.58	0.09	2.17	1.14	0.29	3.22	2.72	5.99	16.15	2.03	4.42	3.18	0.53	3.74	2.77	26.69	0.44	1.45	4.08	749.94	0.82	8.14	4.52	1.28	1.21	1.86	0.72	5.55	12.53	10.13	0.98	4.13	1.08	2.99	11.18	1.49	3.23	1.7	15.99	3.14	4.59	0.98	8.03	1.48
ENSG00000133065	SLC41A1	Q8IVJ1	16.2	14.59	9.85	14.82	8.45	13.03	15.75	14.8	17.31	15.77	6.7	9.08	19.05	10.94	16.69	6.19	45.63	13.65	5.88	10.63	0.87	0	15.81	8.1	9.6	10.89	7.78	12.47	8.71	9.86	1.2	11.94	6.79	13.03	28.98	4.54	3.27	18.16	9.8	11.25	15.35	9.5	9.23	8.49	4.63	11.95	21.68
ENSG00000174502	SLC26A9	Q7LBE3	0.02	0.47	0	0.01	0	0	0.01	0.01	0	0	0.07	11.82	0	0.64	0.37	0	0	0	0	0	3.51	0	0	0	0.02	0.01	0	0	0	0.01	0.02	0.16	0	0	0.23	0	0	0	0.03	0	0	0	0	0	0	0.11	0.01
ENSG00000170385	SLC30A1	Q9Y6M5	9.22	13.85	8.18	9.84	11.18	69.65	24.09	16.92	13.88	14.19	5.52	43.28	4.29	22.95	15.77	17.08	14.14	8.68	4.37	20.66	10.55	13.31	9.14	29.22	7.76	17.11	19.38	15.4	7.44	2.68	6.64	25.33	11.24	9.25	3.85	15	34.79	22.45	9.77	15.29	29.51	10.83	49.96	6.91	14.54	12.22	11.02
ENSG00000162769	FLVCR1	Q9Y5Y0	7.31	9.94	16.58	4.84	2.53	30.27	2.11	1.5	4.54	2.98	13.33	13.38	6.61	4.24	11.08	4.65	5.09	7.36	4.93	7.26	10.16	11.54	7.47	2.69	3.2	13.12	5.39	2.87	2.47	3.34	4.55	55.21	7.23	8.27	14.92	7.39	4.57	6.42	21.34	13.54	11.91	8.35	8.06	17.12	4.56	1.88	2.4
ENSG00000196660	SLC30A10	Q6XR72	0	0	0.02	0	0	0	0	0	0.02	0	0.09	0	0	0	0	0.03	0	1.24	0.65	0	0.95	0	0	0	0	0.82	0	0	0	0	0.03	0.12	0	0	0	0	0	0	0	0.3	0	0	0	0	0	0	0
ENSG00000183780	SLC35F3	Q8IY50	2.86	7.86	1.66	0.03	0	0	1	0.09	0	0.04	0.03	14.31	0.01	0.06	0.58	0	103.68	0.26	0	4.06	0	0.03	0.01	0.28	0	0.01	0	0	0	0.14	0.02	1.31	9.06	0.03	0	0.01	6.01	0.01	5.38	2.5	0	0.01	0.04	0.04	0.09	0	0.01
ENSG00000158865	SLC5A11	Q8WWX8	0.03	0.77	0.07	0.06	0.03	1.71	0	0	0	0.02	0.31	0.02	0.13	0.12	0.04	0.03	0	0.19	0.03	0.04	11.23	0.04	0.09	0.1	0.05	0.12	3.27	0.13	0	0.1	0.03	0.1	0.22	0.02	0	0.03	0.02	0.1	0.06	0.32	0.04	0.1	0.12	0.03	0	0.07	0.04
ENSG00000188603	CLN3	Q13286	18.61	36.65	14.32	36.82	13.38	184.86	11.25	32.47	23.75	34.58	16.42	47.08	11.02	40.63	20.76	12.41	35.67	32.52	12.53	16.97	38.59	15.18	50.34	47.06	26.02	26.21	36.07	22.77	42.65	15.37	29.82	22.94	20.6	32.03	13.59	35.15	23.36	36.36	25.34	20.39	5.86	145.32	14.46	57.08	17.52	14.36	19.07
ENSG00000169682	SPNS1	Q9H2V7	22.51	53.96	21.84	48.06	15.9	60.81	23.83	23.48	43.01	39.73	45.41	52.99	11.81	63.79	47.11	15.76	17.61	56.41	21.34	38.98	46.87	21.16	43.15	29.61	36.08	48.49	20.67	19.39	52.57	23.61	47.91	52.51	36.36	33.45	25.82	51.04	18.74	19.82	46.58	54.22	21.35	44.44	34.41	55.49	21.43	29.68	36.74
ENSG00000140675	SLC5A2	P31639	0.02	0.08	0	0.18	0	0.23	0	0	0	0	0	0.04	0	0.36	0	0	0.11	0.1	0	0	0.36	0	0	0	0	0	0.02	0	0	0	0.17	0	0	0.03	0.03	0	0	0	0.09	0	0	0	0.03	0.1	0	0	0.07
ENSG00000103546	SLC6A2	P23975	0	0	0.01	0	0	0.24	0	0.01	0.02	0	0	0	0.04	0.09	14.9	0.03	0	0.1	0	0.05	0.15	0.05	0.05	1.88	0	0	0.01	0	0	0.01	0.13	1.46	0	0.01	0.02	0	0	4.22	4.46	519.77	0.19	0.04	0	0	0	0	0.01
ENSG00000070915	SLC12A3	P55017	0.03	0.02	0	0.03	0	7.01	0.01	0.02	0.01	0	0.06	0.03	0.02	0.29	0.52	0.01	0	0.05	0	5.51	0.04	0.01	0.02	0	0.01	0	0.02	0	0.04	0.02	0.03	0.03	0.02	0	0.04	0.06	0.12	0.03	0.04	0.03	0.08	0.24	0.01	0.04	0.02	0	0.01
ENSG00000103042	SLC38A7	Q9NVC3	5.81	9.37	9.97	14.32	8.45	18.12	13.11	14.43	19.7	14.3	8.07	8.99	3.02	8.21	14.02	12.07	2.57	8.06	4.33	5.79	10.81	8.02	11.62	15.93	18.39	12.84	4.49	12.97	6.19	3.23	3.72	10.98	14.14	13.17	10.5	8.03	7.12	12.17	8.78	11.77	24.75	11.84	5.36	6.98	2.84	14.18	11.47
ENSG00000135740	SLC9A5	Q14940	0.34	2.64	2.51	0.82	2.85	0.31	0.81	3.16	2	1.93	0.13	1.82	0	0.57	0.14	0.88	0.81	0.79	2.06	0.18	0.48	0.8	4.03	0.7	0.3	0.49	0.95	1.27	1.3	0.07	0.14	1.77	0.26	0.05	0.54	0.49	0.65	0.45	1.72	0.65	2.63	0.14	1	0.92	0.16	0.59	5.92
ENSG00000124067	SLC12A4	Q9UP95	11.55	15.84	13.09	23.42	26.04	68.61	33.44	33.11	31.07	28.17	28.96	18.2	3.31	18.04	20.82	24.35	4.47	4.74	3.02	15.13	26.36	0.29	13.98	22.61	17.43	9.7	2.69	38.45	1.6	4.17	8.43	10.03	8.52	4.79	24.19	3.02	13.87	9.01	0.17	8.5	80.19	3.44	5.27	33.52	3.57	23.3	46.74
ENSG00000103064	SLC7A6	Q92536	20.12	20.93	16.51	16.65	19.11	45.08	22.41	14.95	34.59	30.34	81.59	15.03	32.41	19.2	30.4	39.01	8.83	21.89	21.61	30.08	21.48	22.76	18.46	19.23	21.18	32.33	5.78	17.11	9.56	30.29	12.68	12.87	7.88	43.26	10.21	26.44	9.95	15.85	28.95	14.17	80.65	15.73	7.2	29.5	10.49	31.4	25.05
ENSG00000103257	SLC7A5	Q01650	163.11	625.35	13.13	177.82	7.41	470.05	124.37	42.93	81.04	54.61	375.83	228.55	121.96	119.5	725.95	58.87	166.85	66.22	125.68	434.11	224.48	104.05	216.84	1598.4	15.02	189.71	132.88	58.82	963.83	128.33	121.47	63.18	154.66	138.87	50.8	181.6	73.4	12.56	128.72	46.15	1984.95	276.65	315.08	159.56	115.35	11.72	30.56
ENSG00000259803	SLC22A31		0	0.11	0.08	1.55	0	33.02	0.13	0	0	0	1.1	0	0	3.66	0.07	0	0	0.86	0.04	0	19.53	0	0.29	0	0	0.46	0	0.11	0.43	0	9.32	0.88	3.3	0.05	3.74	11.98	0	0	1.74	1.13	0	0.03	0	0.29	6.3	0	0
ENSG00000066230	SLC9A3	P48764	0.61	2.45	9.63	5.26	0.27	3.23	4.17	2.24	1.81	2.06	8.93	2.4	7.35	4.1	5.45	0.36	30.41	2.66	5.45	10.41	0.2	0.28	6.75	2.42	0.49	1.68	4.55	1.22	3.73	0.33	14.09	1.05	4.72	2.34	3.55	1.06	1.03	1.86	5.01	0.41	4.22	0.36	0.45	1.57	0.69	0.73	5.86
ENSG00000113504	SLC12A7	Q9Y666	3.34	9.25	5.59	16.21	0.67	8.43	0.15	0.98	0.78	0.1	20.39	5.73	0.01	18.41	6.72	0.06	21.15	5.63	4.37	8.6	5.9	0.04	9.23	0.61	4.68	6.4	0.18	0.04	9.24	11.97	0.11	12.05	15.08	40.25	23.29	14.29	5.03	11.9	3.68	4.05	5.82	0.1	4.85	9.19	1.89	3.93	0.01
ENSG00000174358	SLC6A19	Q695T7	0	0	0	0	0	13.8	0	0	0	0	0.07	0	0	0.06	0	0	0.04	0	16.36	0	0.17	0	0	0	0	2.41	0	0	0	0.06	0.31	0.01	0	0.01	0.03	0.65	0	0	0.08	0.24	0	0	0	0	0	0	0
ENSG00000164363	SLC6A18	Q96N87	0	0	0	0.03	0	0	0	0	0	0	0	0	0	0.02	0	0	0	0	0	0	0	0	0.02	0	0	0.01	0	0	0.08	0	0.02	0.05	0	0	0.04	0.02	0	0	0.03	0	0	0	0	0	0	0	0
ENSG00000142319	SLC6A3	Q01959	0	0	0	0	0	0.1	0.01	0	0.01	0	0	0	0	0.06	0	0	0	0.08	0	0.01	0.01	0	0	0	0	0.01	0	0	0.03	0	0	0.25	0.01	0.01	0.01	0.3	0	0.03	0.89	0	0	0.02	0	0.01	0.02	0	0
ENSG00000164175	SLC45A2	Q9UMX9	0.02	0	0.06	0.14	0.09	0.01	0	0	0	0	0.17	0.08	0	0.03	0.01	0.24	0	0.12	0	0.11	0	0	0	0	0	0	0	0.03	0	0.02	0	0	0	0	0	0	0	0.14	0.26	0.3	0	0	48.58	0	0.23	0	0.06
ENSG00000079215	SLC1A3	P43003	1	0.28	49.6	4.17	9.45	30.93	0.04	0.04	1.8	4.28	68.89	3.62	0.04	22.85	55.11	2.04	0.69	27.89	0.04	0.26	0	0.96	0.34	21.71	0	0	0.27	7.12	0.1	0.07	0.16	6.07	4.87	0.22	0.43	0	0.11	2.67	5.11	0.01	5.43	11.16	0.61	0.17	1.73	0	4.4
ENSG00000177058	SLC38A9	Q8NBW4	15.48	16.09	14.48	18.25	14.04	100.79	12.32	16.63	16.13	27.57	23.86	20.98	20.85	22.94	19.33	21.76	14.56	17.03	8.26	12.73	13.25	13.49	9.37	14.64	16.34	18.23	13.5	13.56	11.65	17	10.15	27.02	14.75	14.59	23.59	20.42	17.69	11.17	9.53	13.74	15.98	6.91	19.62	18.79	22.37	22.29	3.57
ENSG00000145740	SLC30A5	Q8TAD4	32.29	25.61	25.51	42.11	35.41	78.66	48.6	41.97	33.03	52.51	21.66	39.93	35.05	67.23	34.65	57.7	54.42	38.16	48.91	23.84	29.26	27.55	51.25	40.89	29.16	29.9	40.81	38.06	35.78	37.04	45.35	29.43	29.54	33.29	31.65	61.54	39.91	27.61	54.01	38.72	48.61	33.88	61.21	41.02	51.08	26.06	22.61
ENSG00000122012	SV2C	Q496J9	0	0.04	1.42	0.07	0	0.03	0	0.01	0.03	0	0.06	0.02	0.06	0.01	0.04	0.01	0.05	0.03	0.01	0.09	0.05	0.02	0.13	0.01	0.05	0.04	6.58	0	0.01	0.01	0.11	0.8	0	0.05	0.04	0.03	0	0.21	4.37	9.02	0.02	0.01	0	0.02	0.02	0.02	0.04
ENSG00000173930	SLCO4C1	Q6ZQN7	0.02	0.09	0.44	0.04	0.13	0.03	0.02	0.07	0.04	0.09	0.18	1.75	0.03	0.06	0.08	0.03	0.04	0.7	0.98	0.04	0.66	1.36	0.06	0.01	0.06	0.1	12.06	0.01	0.97	0.09	0.23	0.8	0.02	0.04	0.02	0.82	70.53	0.15	0.83	0.58	0.01	0.22	0.02	0.05	1.58	0	0.07
ENSG00000205359	SLCO6A1	Q86UG4	0.01	0	0	0	0.04	0	0	0	0	0	0	0	0	0.16	0	0	0	0.04	0	0	0.04	0	0	0.04	0	0.05	0	0	0	0	0	0.16	0	0	0	0	0.05	0.12	0.47	0.03	0.18	0	0	0	0	0	0
ENSG00000164209	SLC25A46	Q96AG3	26.87	21.19	21.49	16.41	32.13	8.58	31.97	39.33	39.16	50.94	26.62	22.49	59.13	35.54	22.07	45.84	49.52	18.25	31.91	22.7	15.95	24.89	30.16	13.01	22.23	24.41	36.17	36.78	18.85	36.91	8.44	16.3	21.56	20.33	46.89	42.87	20.29	28.45	44.96	29.9	34.63	18.62	31.25	25.56	17.28	28.85	36.46
ENSG00000064651	SLC12A2	P55011	11.76	58.92	65.03	23.82	7.24	13.16	10.33	7.37	8.03	8.65	21.68	18.36	14.27	15.22	35.04	12.77	18.59	14.56	5.15	7.79	2.63	5.8	8.42	3.66	11.79	8.37	9.55	11.15	10.82	10.46	3.87	7.74	19.66	6.5	17.96	5.69	7.66	36	13.65	7.84	26.08	7.98	7.59	5.58	2.55	19.58	20.93
ENSG00000113396	SLC27A6	Q9Y2P4	0.01	0.04	0.18	0	0	42.52	0.14	0	0.04	0.25	0	0.02	0	0.02	0.08	0.14	0.87	0.2	0.68	0.04	0	0.08	0.13	0.11	0.17	0.32	0	0.16	2.68	0	2.05	2.11	0.03	2.11	0	0	0	0.32	0.45	4.65	0.08	3.91	0	0.02	0	0	0
ENSG00000197208	SLC22A4	Q9H015	1.76	2.79	0.3	0.67	0.71	0.87	11.1	48.43	9.28	10.11	1.01	2.99	0.5	3.45	2.88	6.78	2.42	0.35	0.18	3.81	0.17	3.33	0.06	1.74	3.64	4.86	4.93	6.59	0.89	0.02	6.1	0.38	3.08	0.07	0.8	0.28	1.27	0.2	0.99	0.46	15.15	0.7	0.31	0.61	1.7	4.37	24.56
ENSG00000197375	SLC22A5	O76082	5.42	13.11	0.91	10.75	1.49	19.03	2.38	2.41	4.32	6.14	8.97	10.94	2.16	5.86	12.9	5.2	3.49	10.76	1.44	24.97	3.42	1.96	2.19	9.48	1.07	6.21	1.32	3.64	8.07	2.96	1.61	1.04	5.93	1.27	0.04	11.17	10.39	12.29	5.86	3.63	40.71	22.17	5.88	12.97	2.15	0.58	0.8
ENSG00000145832	SLC25A48	Q6ZT89	0.16	0.14	0.06	0.14	0.02	0.21	0.02	0.13	0.22	0.11	0.16	0.29	0.06	0.15	0.2	0.02	0.3	1.67	1.04	0.21	0.26	0.02	0.19	0.02	0	0.07	0.16	0.12	0	0.03	0.19	0.33	0.08	0.04	0.02	1.29	0.08	0.22	2.03	0.2	0.34	0.18	0.3	0.81	0.12	0.2	0.16
ENSG00000170482	SLC23A1	Q9UHI7	0.32	1.99	0.44	0.5	0.17	1	0.06	0.05	0.1	0.3	7.8	1.14	4.17	2.84	0.29	0.28	7.71	0.17	0.2	0.52	9.23	0.03	0.4	0.14	0.23	0.13	7.87	0.19	0.18	4.64	0.69	0.13	0.11	6.26	0.3	7.64	0.48	0.34	0.39	0.4	0.32	1.49	0.03	4.76	0.09	0.29	0.35
ENSG00000113073	SLC4A9	Q96Q91	0.03	0.04	0.01	0.02	0	0.03	0	0	0	0.01	0.16	0.1	0.03	0.05	0.11	0	0.03	0.05	0.02	0.03	0	0	0.02	0	0.02	0.01	0.12	0	0.07	0.01	0.03	0.03	0	0.03	0.01	0	0	0.04	0.03	0.01	0	0	0	0.05	0.03	0.05	0.02
ENSG00000176087	SLC35A4	Q96G79	56.04	171.43	73.02	129.84	43.02	106.35	77.27	49.5	101.21	110.55	190.33	63.56	135.44	104.05	61.4	89.5	214.77	93.93	126.73	123.09	0.75	111.02	89.9	73.3	78.52	99.36	132.72	90.43	90.98	117.97	38.13	50.39	88.59	98.11	144.93	114.18	61.39	100.05	96.84	116.49	123.05	142.44	70.87	148.5	39.72	91.44	96.07
ENSG00000120329	SLC25A2	Q9BXI2	0.02	0	0	0	0	0	0	0	0.03	0.06	0	0	0.1	0	0.03	0	0	0	0	0	0	0	0	0.03	0	0.01	0.03	0	0	0.03	0.01	0	0	0.02	0	0	0	0.03	0.03	0	0.06	0	0	0.03	0	0	0
ENSG00000155850	SLC26A2	P50443	8.32	7.82	10.34	16.04	6.18	2.4	7.55	6.46	6.54	8.22	36.74	4.54	5.28	62.11	6.03	12.01	5.58	5.91	8.39	4.62	3.56	13.7	13.41	8.53	13.92	2.16	5.16	24.47	2.34	5.32	5.75	3.31	12.49	8.7	15.8	2.75	114.49	33.22	3.83	8.68	16.53	2.76	20.87	6.84	6.74	65.22	15.81
ENSG00000011083	SLC6A7	Q99884	0.02	0	0.01	0	0.02	0.04	0	0.03	0.02	0	0.03	0.05	0	0	0.02	0.01	0	0	0	0.18	0	0	0	0	0	0	0.01	0	0	0	0.02	0.01	0	0	0	0	0	0	0.01	0.02	0	0.15	0	0	0	0	0.09
ENSG00000186334	SLC36A3	Q495N2	0	0.06	0	0	0	0.01	0	0.02	0	0	0.05	0.05	0.02	0	0.01	0	0	0.04	0	0	0.04	0	0	0.01	0	0	0	0	0	0	0	0	0	0	0	0	0	0	0.05	0	0	0.03	0	0.01	0.02	0	0
ENSG00000186335	SLC36A2	Q495M3	0.03	0.06	0.08	0.12	0.04	0.17	0.08	0.01	0.04	0.03	0.11	0.05	0.13	0.05	0.1	0	0.24	0.23	0.09	0.11	0.04	0.28	0.08	0	0.08	0.03	0.17	0.03	0.14	0.06	0.22	0.23	0.05	0.08	0.06	0.03	0.07	0.02	0.1	0.11	0.03	0.15	0.02	0.05	0.04	0.08	0.04
ENSG00000123643	SLC36A1	Q7Z2H8	4.74	8.36	4.7	2.98	5.92	24.53	13.06	6.97	9.72	11.43	17.47	6.86	8.95	8.39	11.55	9.9	3.24	12.01	3.48	9.96	4.91	7.38	17.88	7.82	7.81	8.01	7.62	7.4	4.55	2.18	2.96	4.73	7.95	0.03	11.04	3.44	2.07	6.43	5.02	8.6	10.21	8.56	4.36	8.16	9.04	7.75	13.7
ENSG00000131183	SLC34A1	Q06495	0.01	0	0.1	0	0	0	0	0	0	0	0.03	0.05	0.03	0.04	0.15	0	0.08	0	2.18	0.02	0.04	0	0	0	0	0.01	0.12	0	0	0	0	0.03	0	0.03	0	0	0	0	0.02	0	0.03	0.11	0.01	0	0	0	0.03
ENSG00000132164	SLC6A11	P48066	4.53	0.02	0.05	0.04	0.02	0.16	0.02	0	0.02	0	0	0.04	0.02	0.08	11.84	0.03	0.04	0.29	0.25	0.05	10.78	0.02	0.08	8.49	0	0.02	0.06	0.02	0	0.07	0.07	6.71	0	0.04	0	0.03	0	2.47	2.27	4.88	4.16	0.1	0.05	4.8	0.11	0.05	0.07
ENSG00000157103	SLC6A1	P30531	0	0	0	0	0	0.02	0	0	0	0	0	0	0.03	0	0.1	0	0	0.02	0.01	0	0	0	0.05	0	0	0.09	0.06	0	0	0	0	0.22	0	0	0	0	0	0	0	0.02	0.05	0	0	0	0.01	0	0
ENSG00000131389	SLC6A6	P31641	12.62	47.46	18.38	13.24	5.15	36.83	17.92	67.51	22.83	17.52	16.02	21.33	29.89	17.96	10	21.1	4.44	14.52	35.5	46.14	19.88	8.71	72.23	3.71	22.62	20.17	5.92	18.16	11.75	24.83	13.44	28.72	14.1	19.81	21.27	45.35	101.33	23.77	40.24	12.96	16.97	6.33	3.7	30.22	4.04	56.18	30.82
ENSG00000033867	SLC4A7	Q9Y6M7	11.36	21.47	20.78	9.1	11.96	14.48	36.57	16.21	15.16	12.29	5.44	5.83	21.08	3.43	4.91	24.73	23.26	6.1	12.11	10.93	4.89	24.48	10.04	6.49	22.49	8.19	7.26	28.02	3.63	24.97	4.55	13.88	21.73	19.02	16.2	4.12	28.76	7.35	6.28	13.95	20.96	10.88	5.33	30.92	7.96	15.53	37.68
ENSG00000172940	SLC22A13	Q9Y226	0.04	0.08	0.02	0.1	0.06	0.02	0.04	0	0.03	0.05	0	0.08	0.11	0.03	0.12	0.02	0.06	0.03	0	0.24	0	0	0.12	0.07	0	0.01	0.01	0.15	0.02	0.02	0.01	0	0.08	0	0	0.02	0	0.16	0.03	0.03	0	0.07	0.01	0.02	0.01	0	0.05
ENSG00000144671	SLC22A14	Q9Y267	0.01	0.06	0.12	0.38	0.2	0.05	0.03	0.12	0.1	0.22	0.32	0.03	0	0.09	0.17	0.03	0.23	0	0	0.1	0	0	0.07	0.47	0.03	0	0	0.14	0	0.02	0.05	0.05	0	0	0	0	0.02	0.37	0.02	0	0.1	0.12	0.02	0	0	0.37	0
ENSG00000144659	SLC25A38	Q96DW6	17.93	32.94	19.99	32.71	29.23	26.36	25.36	32.85	40.7	38.66	20.71	4.52	43.33	16.89	13.6	30.34	36.93	39.61	38.29	18.04	24.64	26.94	26.52	30.21	23.62	37.74	23.31	26.45	25.07	33.24	40.04	58.18	38.46	13.11	23.12	30.66	25.2	27.73	24.57	29.62	10.88	43.05	24.05	27.75	20.78	18.84	32.7
ENSG00000163817	SLC6A20	Q9NP91	0.12	0.22	0.25	0.27	0.04	0.29	0.1	0.04	0.06	0.1	0.76	0.71	0.1	0.58	1.54	0.17	0.09	0.13	0.98	0.46	0.1	0.04	0.15	0.27	0.08	0.12	0.21	0.03	0.16	0.26	0.11	0.95	0.19	0.28	0.07	0.17	0.12	0.17	0.27	0.31	0.92	0.12	0.03	0.2	0.07	0.05	0.31
ENSG00000225697	SLC26A6	Q9BXS9	7.32	8.32	12.93	13.75	13.96	10.65	11.46	14.42	24.02	26.66	14.66	6.69	8.6	4.37	9.77	7.15	8.34	11.15	9.7	17.52	23.51	4.27	14.4	31.45	6.79	7.67	9.56	5.32	7.7	8.16	17.3	18.42	16.59	4.72	4.68	10.15	14.23	6.7	3.84	6.63	18.84	16.15	19.97	10.54	12.99	5.4	10.84
ENSG00000178537	SLC25A20	O43772	3.31	10.61	9.08	11.96	7.59	1.78	17.43	8.89	13.11	14.2	12.18	15.68	12.51	13.45	3.35	10.2	41.09	10.02	21.7	12.13	12.73	20.21	39.41	7.38	15.34	19.6	64.41	15.55	7.61	22.68	8.12	4.7	24.1	9.16	5.29	88.96	11.4	7.32	4.29	13.77	20.26	0.18	8.25	27	8.01	12.29	15.78
ENSG00000188338	SLC38A3	Q99624	0.07	0	1.21	6.79	0	1.98	0.06	0	1.42	0.72	3.73	0.14	0.23	1.19	0.08	0.87	0.21	0.58	0.03	0.61	33.99	0.41	0	0.24	0	0.21	0.37	0.02	0	0.2	0.55	0.85	0	0.61	0.57	0.05	0.17	0.28	18.64	1.43	0.83	0.18	0.03	1.92	0.26	0	0.36
ENSG00000144741	SLC25A26	Q70HW3	6.94	6.86	4.51	8.62	7.07	9.25	5.5	9.97	7.97	7.83	8.29	9.13	5.83	3.62	5.13	8.42	7.86	11.5	11.03	4.05	9.98	13.84	8.83	16.8	5.34	4.96	7.52	8.62	7.56	5.91	12.56	13.4	4.14	6.87	8.04	9.54	5.36	4.7	4.15	11.33	10.08	6.05	12.09	6.35	9.09	6.04	8.95
ENSG00000172139	SLC9C1	Q4G0N8	0.06	0	0.22	0	0.01	0	0.07	0.03	0.03	0.01	0	0.02	0	0	0.22	0.04	0	0	0.02	0.02	0	0	0	0.14	0	0	0.18	0	0	0	0.05	0	0.07	0.23	0.02	0	0.08	0.04	0	0	0.04	0	0.01	0.11	0.03	0	0.01
ENSG00000138459	SLC35A5	Q9BS91	18	16.66	30.51	17.57	25.75	17.2	27.81	19.28	25.78	30.24	11.35	20.23	13.33	25.94	22.38	33.27	13.08	10.36	20.86	11.74	8.4	16.76	18.9	22.25	20.79	12.26	16	31.88	5.6	13.19	8.49	21.06	18.01	12.85	11.32	13.4	25.73	12.21	21.18	25.92	22.63	7.84	29.27	13.13	9.83	23.42	39.46
ENSG00000163406	SLC15A2	Q16348	1.16	0.57	0.77	0.25	0.36	0.92	0.12	0.11	0.35	0.46	1.01	1.9	1.73	0.14	1.27	0.41	1.8	0.4	3.04	0.6	0.39	2.89	2.88	2.63	0.23	0.5	0.74	0.38	0.77	0.57	3.64	3.81	0.32	0.77	0.34	0.51	0.6	0.66	0.36	0.32	0.4	0.17	0.09	0.23	2.15	0.1	0.32
ENSG00000138463	DIRC2	Q96SL1	5.5	4.66	4.95	2.6	3.61	16.07	2.26	4.67	3.86	4.12	10.08	6.05	0.64	3.14	7.93	3.84	1.28	2.49	0.95	1.91	3.59	0.49	0.59	9.21	3.97	0.58	0.83	4.46	2.13	0.65	0.45	4.56	7.76	1.61	10.96	0.94	4.5	5.79	6.11	4.29	8.24	2.64	5.41	3.84	0.92	5.48	6.39
ENSG00000221955	SLC12A8	A0AV02	14.61	0.09	2.69	0.04	3.22	7.69	0.79	1.63	0.92	1.82	17.76	6.88	0.03	1.9	8.78	0.5	0	0	0	4.83	0.04	0	1.11	7.06	0	0	0.45	1.12	3.46	0	0	11.07	0.74	0	0.27	0.03	6.14	1.05	5.54	0.02	10.18	7.46	0.23	16.7	0.37	0.19	0.26
ENSG00000114544	SLC41A3	Q96GZ6	39.6	16.38	29.48	23.18	33.99	42.87	21.01	35.25	32.55	39.38	19.46	35.85	23.79	43.11	30.57	28.86	29.52	32.2	15.87	23.44	24.1	25.78	17.09	38.37	40.04	13.67	19.7	38.28	18.45	28.61	16.7	21.87	25.69	17.21	29.15	30.03	30.79	26.38	27.88	26.08	41.38	9.43	82.1	12.72	28.48	29.01	31.34
ENSG00000174640	SLCO2A1	Q92959	0.03	0	0	0.03	0.32	0.08	2.99	3.41	0.53	0.01	0.14	0.14	0.01	83.7	9.62	0.13	0.09	0.09	0.01	3.85	0.03	0.02	0.01	0.14	1.33	0.03	0.01	0.02	0.37	0.07	0.48	0.59	0	0.01	0.01	0	6.34	0	0.22	0.08	4.69	1.15	0.01	0.13	0.05	17.5	0
ENSG00000168917	SLC35G2	Q8TBE7	3.4	9.61	10.5	4.5	11.73	0.09	14.26	58.82	22.85	35.77	8.37	5.07	0.07	11.96	1.17	21.94	0.16	3.15	2.92	8.7	4.3	0.12	0.02	1.44	15.55	1.61	0.1	26.58	0.03	3.78	2.1	2.34	7.34	3.78	6.9	0.14	15.92	0.76	20.61	12.41	14.51	0.07	18.1	0.04	1.23	10.51	18.04
ENSG00000114120	SLC25A36	Q96CQ1	50.19	11.53	40.06	30.88	32.23	49.03	17.88	21.77	21.55	31.7	29.36	23.45	34.11	48.35	33.15	45.39	34.06	36.88	35.36	20.51	15.37	45.06	20.75	49.16	20.67	19.02	21.5	28.48	18.94	27.45	24.51	40.42	21.91	33.28	34.85	47.17	20.65	15.64	30.68	45.16	30.47	38.56	72.23	33.59	21.41	20.64	31.69
ENSG00000181804	SLC9A9	Q8IVB4	0.52	0.53	0.86	1	17.13	0.29	0.93	5.32	0.49	3.05	0	0.23	2.23	0.24	0.68	0.82	12.16	0.2	1.57	0.3	0	0.68	1.14	3.73	0.25	0.01	44.44	3.48	0	1.27	0.01	0.28	0.51	2.33	0.18	20.62	0	0.43	0.53	0.06	1.63	0.02	0.07	0.22	0.42	0	2.37
ENSG00000169359	SLC33A1	O00400	37.93	23.38	15.41	18.78	28.02	26.13	25.1	30.83	32.44	32.72	15.6	43.05	17.06	48.24	33.84	34.17	30.17	23.32	21.33	10.52	20.21	22.13	18.49	36.16	30.35	17.89	45.29	23.73	20.3	11.84	9.69	14.66	21.53	13.41	14.58	50.08	24.25	22.66	19.74	14.34	26.8	47.02	39.53	20.53	21.09	32.84	20.65
ENSG00000118855	MFSD1	Q9H3U5	40.48	17.62	4.83	13.88	16.49	29.6	59.8	25.52	22.27	23.35	6.79	39.18	9.34	47.68	20.97	22.05	47.84	30	31.08	9.91	2.52	102.28	73.01	14.37	16.18	24.47	18.57	36.81	8.25	6.46	23.89	4.82	45.74	15.95	6.99	78.72	6.76	9.72	16.89	22.8	55.43	29.84	9.87	29.55	33.54	52.68	34.42
ENSG00000013293	SLC7A14	Q8TBB6	0.03	0.04	0.21	0.09	0.67	0.06	0.29	0.09	0.37	0.41	0.06	0.06	0.05	0.04	0.06	0.26	0.03	0.04	0.03	0.07	0.04	0.05	0.07	0.03	0.16	0.04	0.09	2.76	0.02	0.04	0.07	0.48	0.05	0.08	0.02	0.04	0.02	0.05	3.75	1.02	0.04	0.05	0.02	0.07	0.04	0.45	0.06
ENSG00000163581	SLC2A2	P11168	0	0.03	0	0	0	0.08	0	0	0	0.02	6.78	0.07	0.03	0	0	0.1	0	0	0.08	0.16	18.73	0.21	0	0	0	0	0	0	0	0	0.05	0.1	0.02	0	0.04	0.08	0.07	0.01	0	0.06	0	0	0	0	0	0	0
ENSG00000163959	SLC51A	Q86UW1	0.46	0.72	0.65	0.79	0.34	0.08	0.34	0	0.31	0.18	0.3	0.2	0.04	0.85	0.38	0.39	0.33	1.23	0.45	0.26	0.58	0.55	0.57	0.08	0.27	0.1	1.1	0.37	0.25	0.06	0.38	0.08	0.86	3.56	0.07	0.18	0.27	0.36	0.21	0.27	0.25	1.12	0.14	1.04	0.19	0.23	0.76
[truncated: 9 more columns]
