# Supplementary material for: GeneGini: Assessment via the Gini Coefficient of Reference “Housekeeping” Genes and Diverse Human Transporter Expression Profiles
Source: Cell Syst. 2018 Feb 28;6(2):230–244.e1. doi: 10.1016/j.cels.2018.01.003 (PMC5840522; doi:10.1016/j.cels.2018.01.003)
Supplement: Table S2. Expression Profiles of the ABC Transporters, Related to Figure 4 [file mmc3.xlsx]

## Sheet: RNA tissue
ENSG	Gene	Uniprot	HPA Adipose tissue (tpm)	HPA Adrenal gland (tpm)	HPA Appendix (tpm)	HPA Bone marrow (tpm)	HPA Bone marrow cancer (tpm)	HPA Breast (tpm)	HPA Breast cancer (tpm)	HPA Cerebral cortex (tpm)	HPA Cervix, uterine (tpm)	HPA Colon (tpm)	HPA Colorectal cancer (tpm)	HPA Duodenum (tpm)	HPA Endocrinepancreas (tpm)	HPA Endometrial cancer (tpm)	HPA Endometrium 1 (tpm)	HPA Endothelium (tpm)	HPA Epididymis (tpm)	HPA Esophagus (tpm)	HPA Exocrinepancreas (tpm)	HPA Fallopian tube (tpm)	HPA Gallbladder (tpm)	HPA Glioma (tpm)	HPA Heart muscle (tpm)	HPA Kidney (tpm)	HPA Liver (tpm)	HPA Liver cancer (tpm)	HPA Lung (tpm)	HPA Lung cancer (tpm)	HPA Lymph node (tpm)	HPA Melanoma (tpm)	HPA Melanomametastasis (tpm)	HPA Myocyte (tpm)	HPA Ovarian cancer (tpm)	HPA Ovary (tpm)	HPA Pancreas (tpm)	HPA Pancreatic cancer (tpm)	HPA Parathyroid gland (tpm)	HPA Placenta (tpm)	HPA Prostate (tpm)	HPA Prostate cancer (tpm)	HPA Rectum (tpm)	HPA Renal cancer (tpm)	HPA Salivary gland (tpm)	HPA Seminal vesicle (tpm)	HPA Skeletal muscle (tpm)	HPA Skin 1 (tpm)	HPA Skin cancer (tpm)
ENSG00000131269	ABCB7	O75027	13.65	15.71	14.67	9.37	11.03	16.44	19.61	11.51	13.86	13.38	21.05	19.33	14.12	13.64	19.03	19.14	10.97	10.98	11.36	17.78	15.39	17.93	13.91	15.44	11.37	16.49	14.68	16.99	16.89	14.45	13.34	14.58	19.23	15.76	2.16	14.68	21.4	15.85	15.34	13.95	16.28	16.6	3.93	14.05	10.46	14.15	13.45
ENSG00000101986	ABCD1	P33897	11.39	15.23	7.53	3.08	3.91	1.71	7.97	3.27	3.98	3.38	4.61	11.1	3.08	7.91	6.18	1.13	2.17	2.19	2.83	4.4	5.41	5.91	3.37	2.11	1.66	12.27	5.08	7.51	4.53	22.24	7.18	10.37	9.43	2.51	1.5	7.33	2.74	6.82	5.12	3.07	2.09	9.14	2.33	7.99	4.93	3	3.44
ENSG00000125257	ABCC4	O15439	2.52	1.71	9.44	3.22	1.33	9.18	4.46	5.83	7.68	8.52	11.23	5.57	4.26	9.47	6.29	11.94	23.31	2.7	7.5	17.16	10.34	9.38	1.43	21.14	0.76	6.56	12.38	12.29	4.79	5.31	3.67	8.23	20.03	4.88	0.76	8.02	13.1	3.11	68.55	219.75	10.12	27.91	0.45	8.08	1.07	3.16	5.13
ENSG00000023839	ABCC2	Q92887	0.91	0.4	1.24	0.71	0.56	4.36	0.96	0.23	0.32	0.4	3.82	44.74	0.62	0.4	0.51	0.55	0.3	0.18	1.21	0.73	42.84	0.23	0.06	20.8	67.63	40.9	0.43	12.57	1.06	13.66	6.38	0.16	0.29	0.22	0.13	4.02	0.31	0.83	0.33	0.35	0.63	9.54	0.21	0.38	0.28	2.36	0.77
ENSG00000204574	ABCF1	Q8NE71	5.77	4.46	5.04	7.72	2.51	1.87	8.57	3.28	2.23	3.83	6.54	1.79	3.97	8.09	4.71	8.45	2.96	2.48	5.16	4.25	3.88	3.7	1.88	4.51	1.35	5.49	4.07	6.64	3.03	7.47	4.24	7.49	7.48	2.77	0.84	6	11.14	8.21	3.1	3.19	4.47	3.14	0.97	2.96	5.66	8.17	2.77
ENSG00000204267	TAP2	Q03519	4.35	5.34	4.13	5.68	3.55	4.83	10.38	2.78	1.83	7.18	12.59	8.47	4.44	9.07	7.41	4	1.33	8.4	7.05	5.11	1.11	11.71	2.57	2.35	0.94	6.11	14.55	4.56	8.16	44.82	1.25	6.52	4.17	2.67	0.32	16.17	1.43	3.83	3.96	2.91	6.7	11.87	2.84	3.12	0.68	5.86	3.92
ENSG00000168394	TAP1	Q03518	3.39	4.66	20.62	3.03	2.05	2.68	7.27	3.95	2.99	6.12	16.62	6.39	3.38	16.64	4.82	2.59	1.43	5.12	4.76	4.82	7.42	3.92	1.55	1.89	1.22	3.8	10.97	16.78	15.18	23.99	9.02	3.29	10.13	2.91	0.32	15.34	3.21	4.73	4.57	4.6	6.74	9.62	2.97	3.51	0.67	12.01	9.07
ENSG00000124574	ABCC10	Q5T3U5	6.25	6.95	11.49	4.94	5.35	5.76	8.36	8.05	7.02	7	13.84	9.83	6.42	14.68	11.33	3.94	9.99	7.23	6.45	10.96	10.75	9.87	3.29	4.15	1.03	6.24	11.07	14.39	10.14	13.92	10.87	10.05	10.06	12.01	1.78	10.11	9.56	11.05	9.97	6.81	8.52	13.46	3.95	10.63	1.78	11.85	9.19
ENSG00000064687	ABCA7	Q8IZY2	5.9	3.55	13.14	23.45	25.17	1.58	4.92	3.56	5.8	5.05	5.14	4.26	12.25	9.81	2.36	0.7	1.71	5.2	4.65	3.36	7.18	3.95	1.01	2.51	1.02	6.64	8.39	9.62	20.58	8.75	7.69	3.2	5.25	0.56	1.23	7.12	7.16	3.25	3.6	2.08	3.68	7.88	2.86	2.73	1.78	11.8	4.59
ENSG00000119688	ABCD4	O14678	6.33	3.61	5.63	3.08	5.1	4.89	5.39	9.02	6.29	5.59	4.9	9.11	4.67	8.68	8.24	3.02	2.73	5.29	2.88	13.68	12.38	10	4.31	5.38	4.15	6.43	8.94	5.45	7.73	7.44	8.26	6.56	9.04	7.8	1.32	5.84	6.57	10.58	4.01	3.84	4.41	4.69	1.58	5.06	1.45	4.93	7.68
ENSG00000138075	ABCG5	Q9H222	0	0.17	0.08	0	0	0	0.02	0.12	0	0.08	0.22	58.08	0	0	0.03	0	0.09	0	0.01	0.11	1.49	0.01	0	0.06	28.39	16.81	0.02	0	0.06	0	0.03	0	0.03	0.01	0	2.65	0.02	0	0.01	0.01	0.07	0.05	0	0	0	0.02	0
ENSG00000143921	ABCG8	Q9H221	0.13	0.13	0.11	0	0	0.01	0.07	0.34	0.04	0.26	0.44	51.4	0.01	0.01	0.26	0	0.04	0.01	0.01	0.45	1.87	0.04	0	0.3	34.14	35.72	0.01	0.04	0.04	0.03	0	0.01	0.05	0.02	0	2.3	0	0	0	0.01	0.23	0.1	0.01	0.03	0.01	0.01	0.04
ENSG00000073734	ABCB11	O95342	0.43	0	0.08	0	0.01	0.09	0	0.01	0.01	0.16	0.05	0	0.01	0.02	0.01	0.15	0.02	0.02	0.08	0.03	0.05	0.32	0.02	0.01	19.12	15.56	0.03	0.05	0.16	0.03	0.03	0	0.06	0	0.01	0.06	0	0.01	0	0.01	0.15	0	0.01	0.01	0	0.5	1.91
ENSG00000144452	ABCA12	Q86UK0	0.02	0	0.23	0	0.01	7.58	5.57	0.12	0.11	0.36	0.68	0.01	0.03	0.57	0.05	0.04	1.01	0.53	0.06	0.1	0.06	0.61	0	0.15	0.01	0.07	0.04	4.12	0.05	7.37	0.03	0.07	0.16	0.12	0	0.64	0.03	0.96	0.22	0.1	0.4	1.54	0	0.09	0.01	25.36	4.65
ENSG00000115657	ABCB6	Q9NP58	11.35	7.89	5.65	7.48	1.3	10.99	8.17	13.66	10.1	4.22	6.48	8.31	8.78	9.35	8.99	4.02	16.36	10.13	6.98	13.95	14.41	22.28	4.61	6.91	9.16	15.86	4.7	22.13	3	10.13	10.67	9.15	13.96	16.72	1.31	5.7	13.35	5.69	14.61	14.63	5.02	16.62	2.55	14.29	8.06	7.04	8.88
ENSG00000118777	ABCG2	Q9UNQ0	2.6	5.27	1.85	1.53	0.44	5.62	1.88	28.75	38.18	20.03	2.06	55.05	2.58	2.57	45.2	9.11	7.99	3.95	0.36	18.94	10.39	11.95	2.4	4.08	19.3	15.44	9.07	3.48	1.72	1.52	0.85	1.55	3.1	11.77	0.16	5	10.34	19.13	13.05	4.49	18.01	2.9	2.56	55.43	0.09	0.69	1.88
ENSG00000164163	ABCE1	P61221	33.57	26.67	44.63	16.75	17.05	39.83	78.58	38.39	31.14	22.11	49.5	19.7	53.59	35.17	37.76	118.78	18.41	36.98	54.66	33.05	33.39	51.63	15.77	24.76	19.66	26.81	26.48	52.84	45.87	44.93	42.54	64.84	37.83	33.02	5.95	40.76	44.82	39.66	29.19	35.57	29.81	21.73	9.71	23.15	5.46	29.04	54.25
ENSG00000160179	ABCG1	P45844	19.91	36.25	16.84	5.12	7.61	7.61	13.47	22.97	12.11	14.13	16.33	18.22	36.83	35.45	7.9	14.41	4.78	4.65	8.06	8.61	21.24	24.75	6.48	7.2	3.32	15.36	43.64	38.31	20.22	13.19	14.08	0.13	13.49	7.77	1.12	23.71	26.25	19.76	9.59	14.74	16.79	41.58	6.89	9.73	5.02	11.28	7.38
ENSG00000165029	ABCA1	O95477	28.03	38.2	15.53	12.82	3.57	7.66	9.03	14.52	7.5	7.86	8.03	4.74	9.38	16.41	8.81	8.14	9.89	5.55	6.03	9.01	23.43	37.64	2.38	7.81	19.33	17.61	18.45	13.57	9.94	14.12	12.61	3.82	7.75	10.87	0.67	19.11	2.56	32.07	5.66	4.48	11.11	13.56	1.65	6.96	1.68	15.93	11.83
ENSG00000107331	ABCA2	Q9BZC7	9.89	8.16	5.79	4.41	9.65	2.9	6.39	98.27	5.6	4.74	6.15	3.23	15.84	6.41	4.26	1.44	5.48	3.77	4.56	10.46	9.48	42.28	5.41	5.18	1.95	16.29	6.24	7.35	5.45	9.52	6.95	8.44	14.16	2.66	1.99	11.94	13.04	4.6	7.44	7.22	2.49	15.47	3.94	6.82	2.37	8.09	3.79
ENSG00000006071	ABCC8	Q09428	0.57	7.68	0.11	0.02	0	3.01	5.24	11.78	2.76	0.41	0.15	1.49	197.57	0.05	2.79	0	2.64	0.14	35.5	0.68	0.2	4.61	1.13	0.15	0.03	0.15	0.43	0.28	0.07	0.09	0.13	0.03	0.25	0.18	4.51	20.09	0.35	1	2.32	1.41	0.6	0.46	0.03	3.64	0.5	0.08	0.11
ENSG00000172350	ABCG4	Q9H172	0.2	0.64	0.24	0.01	0	0.04	0.13	6.65	0.3	0.21	0.14	0.26	0.13	0.52	0.52	0.55	0.42	0.69	0.05	0.21	0.54	0.93	0.57	0.2	0.05	0.19	0.1	0.13	0.11	0.69	0.12	0.09	2.09	0.09	0.08	0.32	4.09	0.26	0.34	0.06	0.17	0.47	0.01	0.87	0.01	0.44	0.44
ENSG00000108846	ABCC3	O15438	1.37	20.86	4.59	0.54	0.08	1.57	10.27	0.54	2.26	14.26	10.37	12.25	4.62	9.36	1.28	0.93	2.12	2.79	23.41	0.76	18.19	14	0.16	1.99	11.23	15.75	4.6	24.2	2.24	1.56	2.13	2.67	3.16	0.14	1.45	11.59	3.06	1.67	1.28	0.7	9.63	11.11	1.73	7.83	0.07	6.64	2.36
ENSG00000141338	ABCA8	O94911	43.92	41.22	4.23	0.03	0.01	18.14	4.5	23.35	8.07	16.63	1.23	6.75	0.47	1.34	20.43	13.31	18.76	9.02	0.54	34.86	28.49	17.1	23.04	10.55	17.88	8.64	29.19	1.81	1.47	7.62	3.71	0.96	3.84	67.25	1.31	8.35	8.1	13.63	12.13	5.81	19.72	1.42	4.75	12.55	4.37	5.26	8.99
ENSG00000154258	ABCA9	Q8IUA7	22.03	6.79	2.76	3.74	5	18.25	6.8	3.59	4.89	4.02	1.9	2.18	1.35	3.68	19.21	5.19	12.13	3.96	0.41	15.75	12.99	4.22	8.26	3.19	5.48	4.24	9.95	2.96	3.41	4.83	4.2	3.92	3.66	33.35	0.75	6.73	3.76	2.52	3.18	2.5	5.47	1.74	2.77	4.39	3.05	7.2	6.44
ENSG00000154262	ABCA6	Q8N139	21.82	7.4	3.66	0.03	0.31	17.86	6.77	1.95	8.82	3.57	0.97	2.27	0.22	2.25	9.72	20.89	3.43	6.65	0.14	6.02	15.84	1.58	7.53	4.06	41.41	27.79	14.89	3.34	6.17	8.6	3.41	1.11	1.56	37.26	0.41	6.96	1.66	3.08	2.53	0.84	4.99	0.95	1.35	2.86	0.85	4.44	4.51
ENSG00000154263	ABCA10	Q8WWZ4	4.33	1.16	0.09	0	0.23	13.04	1.49	0.33	2.11	2.21	0.37	1.06	0.17	0.73	4.99	0.02	3.2	0.92	0	10.32	5.53	0.2	1.22	0.83	1.61	1.22	4.45	0.26	0.79	1.9	0.88	0.05	0.72	13.8	0.28	1.27	0.82	0.28	0.8	0.6	4.54	0.48	1.4	0.9	1.53	5.48	5.81
ENSG00000154265	ABCA5	Q8WWZ7	8.07	10.28	3.99	4.24	4.24	14.92	6.44	8.16	11.8	9.51	5.32	9.83	18.49	8.33	8.81	4.52	8.46	6.87	6.13	9.85	6.8	12.74	3.38	7.83	11	14.42	6.02	6.53	4.06	9.3	4.92	0.41	4.6	6.88	3.78	6.36	18.92	4.81	9.18	9.63	11.17	8.94	2.57	8.83	5.08	28.07	7.4
ENSG00000004846	ABCB5	Q2M3G0	1.08	0.07	0.32	0.23	0.13	2.55	0.68	0.11	0.76	1.34	0.15	0.13	0.06	0.21	1.11	0.05	31.72	0.18	0.03	0.28	4.37	0.43	0.19	0.07	0.03	0.17	0.22	0.3	0.15	22.43	26.72	0.28	0.13	0.08	0.05	0.6	0.1	0.13	0.33	0.4	0.64	1.02	0.03	0.4	0.07	0.17	0.36
ENSG00000179869	ABCA13		0.04	0.1	0.24	29.46	29.61	0.82	0.36	0.13	0.6	0.24	0.33	0.23	0.26	0.69	0.31	0.01	1.28	0.87	0.17	1.91	0.6	1.27	0.02	0.66	0.05	0.06	1.01	2.57	0.13	1.78	0.2	0.2	0.76	0.07	0.16	0.39	0.06	0.08	0.1	0.05	0.35	0.19	0.02	0.38	0.02	1.16	1.57
ENSG00000005471	ABCB4	P21439	0.95	10.77	3.86	0.68	0.1	0.55	0.83	0.53	0.54	0.86	1.01	0.49	0.67	1.75	0.57	0.22	1.04	0.93	0.5	0.38	1.42	2.61	4.78	0.83	69.3	46.61	0.34	1.06	7.94	4.87	7.17	0.86	0.78	0.72	0.04	1.35	0.42	0.42	0.9	0.41	1.72	2.38	0.33	0.66	2.87	1.95	2.58
ENSG00000085563	ABCB1	P08183	2.56	138.65	5.49	1.24	0.96	3.52	1.88	16.51	9.88	17.41	17.9	28.13	15.61	3.31	18.5	0.62	4.31	3.49	10.47	8.74	26.02	5.59	1.01	37.08	15.25	22.77	10.07	1.14	4.13	2.38	1.82	0.01	0.88	2.97	0.44	9.24	4.05	3.43	7.15	3.17	21.55	3.94	0.62	4.52	0.06	2.15	1.64
ENSG00000001626	CFTR	P13569	0.35	0.02	6.33	0.03	0	0.58	0.11	0.42	14.55	47.01	64.81	40.33	39.17	13.15	1.88	0	2.33	0.99	188.71	3.63	89.7	0.23	0.04	0.98	0.9	18.72	12.96	2.11	0.08	0.28	0	0	1.42	0.11	45.51	57.5	0	0.89	3.93	3.02	50.14	35.24	9.61	0.95	0	0.29	1.41
ENSG00000197150	ABCB8	Q9NUT2	8.3	14.28	11.59	5.09	3.74	4.33	11.78	14.51	9.18	7.17	11.16	11.46	9.15	13.95	13.12	3.2	9.63	10.5	7.54	11.28	9.53	19.39	4.83	7.69	4.77	14.75	9.98	13.98	8.51	14.06	19.07	14.02	18.4	8.72	1.52	10.35	13.01	12.1	9.6	8.28	5.86	10.49	2.86	9.31	2.49	9.33	11.12
ENSG00000033050	ABCF2	Q9UG63	29.25	23.05	31.32	8.76	9.32	21.88	38.83	38.21	21.98	18.66	36.5	13.33	29.89	32.31	30.13	58.94	20.83	23.24	29.33	28.9	26.81	62.89	17.29	20.28	6.98	19.45	24.52	43.94	27.74	40.21	62.21	56.55	42.63	16.82	3.04	30.6	51.25	26.97	25.1	23.64	24.15	22.44	5.9	28.01	17.68	27.4	33.57
ENSG00000069431	ABCC9	O60706	34.33	8.54	5.51	1.51	1.48	7.3	4.68	9.36	10.05	2.59	2.8	4.39	12.27	3.96	34.39	0.29	11.96	7.92	4.73	16.97	20.81	6.81	19.35	8.46	24.43	14.11	13.09	10.59	4.73	4.92	6.14	2.9	2.57	14.56	0.76	11.56	4.12	5.74	14.02	6.16	2.87	4.65	0.96	15.43	15.91	5.76	7.14
ENSG00000173208	ABCD2	Q9UBJ2	16.7	2.37	2.35	0.17	0.05	0.9	0.44	7.53	8.49	0.74	0.34	0.56	0.12	0.62	4.7	0	0.34	0.53	0.04	4.34	0.83	3.49	3.22	0.54	0.07	0.32	0.79	0.56	3.32	0.75	0.96	0	0.24	0.15	0.03	0.59	0.15	0.03	0.63	0.23	0.8	0.76	1.13	0.87	0.05	0.12	0.48
ENSG00000150967	ABCB9	Q9NP78	2.37	2.91	2.31	2.19	1.74	2.6	6.42	12.1	2.45	2.34	3.51	3.04	4.54	7.92	3.83	1.77	6.02	2.82	2.62	4.04	4.09	10.39	1.88	1.88	0.42	1.81	2.81	5.05	1.99	5.38	6.38	3.46	6.64	3.07	0.45	6.45	5.7	2.8	2.74	2.18	2.66	5.31	1.98	4.01	0.56	4.03	5.94
ENSG00000198691	ABCA4	P78363	0.32	0.02	0.18	0.04	0.01	0.97	0.83	0.37	0.81	0.1	0.1	2.67	0.19	0.62	0.16	0.71	9.74	0.23	0.04	0.8	0.27	0.32	0.05	4.19	0.23	0.5	0.45	1.11	0.44	1.61	0.3	1.16	6	0.12	0.01	0.3	0.03	0.98	0.16	0.09	0.11	0.11	0	2.03	0.04	0.94	2.03
ENSG00000117528	ABCD3	P28288	19.15	25.17	22.8	15.97	11.85	42.35	64.27	31.5	34.7	45.78	35.88	46.97	46.6	27.67	25.05	32.1	26.23	30.34	54.46	27.36	43.32	54.2	17.45	63.7	66.47	43.76	35.5	29.96	15.97	40.19	19.51	29.12	22.21	12.83	6.15	27.61	57.38	21.11	35.36	27.5	45.83	18.6	7.62	38.44	8.35	43.36	39.22
ENSG00000135776	ABCB10	Q9NRK6	10.17	7.97	12.48	36.67	14.47	9.89	14.74	8.56	10.32	11.3	15.31	17.81	10.69	9.58	11.42	19.15	5.63	9.3	11.25	12.78	10.77	10.25	5.41	10.49	9.72	12.4	13.24	16.86	12.87	11.73	9.57	10.41	11.71	6.82	1.57	12.31	18.23	16.18	13.15	11.19	12.66	8.23	2.86	10.28	4.53	9.79	10.55
ENSG00000167972	ABCA3	Q99758	7.45	7.83	4.22	0.45	1.14	8.55	18.36	51.75	3.29	2.05	1.66	2.12	33.81	1.3	4.24	7.81	4.53	3.31	12.77	7.35	4.28	26.14	3.59	3.53	0.29	3.26	135.83	86.51	4.41	4.91	5.01	4.38	6.13	3.18	2.18	4.16	24.9	6.33	7.36	8.88	1.49	11.82	4.04	6.08	1.88	4.61	3.61
ENSG00000103222	ABCC1	P33527	4.38	2.99	8.03	4.06	7.12	1.47	6.11	1.74	4.42	3.1	7.19	2.38	4.66	17.12	4.72	9.92	4.95	6.49	7	3.01	6.42	4.4	2.58	1.21	0.36	2.42	8.18	19.58	8.98	5.47	5.02	5.62	8.62	2.32	0.8	7.63	18.12	4.86	7.55	8.15	2.89	6.59	1.63	4.39	2.46	4.23	9.72
ENSG00000091262	ABCC6	O95255	5.2	0.67	0.77	0.64	0.8	1.65	0.96	0.45	1.41	3	2.99	11.69	0.46	3.21	0.4	0.17	0.88	0.35	1.17	1.11	4.45	1.22	0.7	15.29	19.13	27.75	7.93	3.75	0.24	0.5	0.21	0.16	0.76	0.97	1.29	1.81	2.41	0.4	2.6	1.54	2.95	5.14	4.55	1.25	1.33	0.25	0.55
ENSG00000140798	ABCC12	Q96J65	0	0	0	0	0	0.59	0.39	0.59	0	0	0	0	0	0	0	0	0	0	0	0	0.02	0.14	0	0	0	0	0.02	0.01	0.01	0	0.01	0.01	0.06	0	0.01	0	0	0	0.07	0.07	0	0	0	0	0.13	0	1.8
ENSG00000121270	ABCC11	Q96J66	0.15	0.12	0.02	0.18	0.13	63.2	16.68	0.55	0.1	0.05	0.1	0.35	0.06	0.27	0.18	0	0	0.05	0.07	0.84	0.29	0.35	0.02	0.06	0.87	1.44	0.13	0.21	0.08	2.66	0.1	0.02	0.06	0.08	0.01	0.05	0.02	0.07	5.52	7.77	0.04	0.08	0	0.01	0	0.28	0.15
ENSG00000114770	ABCC5	O15440	14.15	21.81	21.78	13.62	13.39	12.88	38.19	35.03	14.71	18.2	17.84	10.91	26.18	20.28	34.99	8.56	12.43	23.75	7.41	14.6	27.83	36.09	16.73	18.2	2.89	11.85	22.01	50.28	14.48	29.06	32.65	19.55	20.12	21.07	1.52	20.55	52.03	24.25	23.91	21.57	24.3	40.75	4.64	18.6	19.65	26.91	22.07
ENSG00000161204	ABCF3	Q9NUQ8	17.85	60.99	18.45	10.74	6.29	15.94	34.03	33.4	25.33	14.61	22.68	16.21	28.18	25.44	22.03	16.14	14.76	19.48	24.31	27.5	19.87	29.35	19.34	20.4	10.65	22.56	21.52	39.32	19.35	26.49	18.83	20.88	32.64	24.64	5.01	21.23	74.89	23.35	23.57	26.12	15.1	24.61	11.59	27.54	15.94	21.75	17.28
[truncated: 12 more columns]

## Sheet: RNA cell line
ENSG	Gene	Uniprot	A-431 (tpm)	A549 (tpm)	AF22 (tpm)	AN3-CA (tpm)	ASC TERT1 (tpm)	BEWO (tpm)	BJ (tpm)	BJ hTERT+ (tpm)	BJ hTERT+ SV40 Large T+ (tpm)	BJ hTERT+ SV40 Large T+ RasG12V (tpm)	CACO-2 (tpm)	CAPAN-2 (tpm)	Daudi (tpm)	EFO-21 (tpm)	HaCaT (tpm)	HBF TERT88 (tpm)	HDLM-2 (tpm)	HEK 293 (tpm)	HEL (tpm)	HeLa (tpm)	Hep G2 (tpm)	HL-60 (tpm)	HMC-1 (tpm)	HTCEpi (tpm)	HUVEC TERT2 (tpm)	K-562 (tpm)	Karpas-707 (tpm)	LHCN-M2 (tpm)	MCF7 (tpm)	MOLT-4 (tpm)	NB-4 (tpm)	NTERA-2 (tpm)	PC-3 (tpm)	REH (tpm)	RH-30 (tpm)	RPMI-8226 (tpm)	RPTEC TERT1 (tpm)	RT4 (tpm)	SCLC-21H (tpm)	SH-SY5Y (tpm)	SiHa (tpm)	SK-BR-3 (tpm)	SK-MEL-30 (tpm)	T-47d (tpm)	THP-1 (tpm)	TIME (tpm)	U-138 MG (tpm)
ENSG00000131269	ABCB7	O75027	18.54	18.37	20.39	24.13	23.01	9.45	12.64	14.02	12.35	22	21.14	26.85	23.84	25.87	19.31	21.41	33.8	31.03	20.17	27.56	13.15	29.31	16.46	12.58	24.66	22.15	29.85	12.23	9.83	23.06	17.01	35.17	26.11	25.45	38.2	27.03	12.97	16.65	29.82	17.25	36.86	23.59	15.54	13.25	17.16	12.52	13.31
ENSG00000101986	ABCD1	P33897	11.51	3.66	2.66	10.44	2.24	33.07	5.38	5.48	3.91	7.15	2.2	6.23	2.55	65.58	1.55	0.55	11	1.98	9.28	26.87	23.05	5.14	19.72	1.28	5.6	5.4	8.97	4.96	3.61	3.67	3.88	3.34	46.52	7.13	6.08	3.97	2.37	1.13	3.32	12.29	17.48	37.01	20.13	3.52	7.32	6.46	5.51
ENSG00000125257	ABCC4	O15439	19.25	30.94	5.56	9.25	9.07	1.63	13.9	12.9	13.08	11.53	39.74	13.62	8.7	10.14	24.41	17.07	31.43	12.26	277.02	7.86	7.03	25.48	278.86	2.33	14.95	32.09	0.36	15.3	4.55	5.4	2.9	6.65	8.74	8.42	15.12	20.12	54.06	35.39	16.35	11.82	5.43	1.04	8.6	0.11	10.75	23.59	14.72
ENSG00000023839	ABCC2	Q92887	0.32	203.92	3.42	10.48	8.88	3.84	0.52	1.2	0.63	0.76	40.32	0.41	0.37	0.38	1.31	0.72	0.65	0.38	0.11	0.73	156.27	0.26	0.73	10.99	0.36	0.02	0.28	0.3	0.67	0.2	1.03	0.71	0.34	0.39	0.32	0.38	1.17	0.26	0.18	0.27	0.7	2.73	21.97	0.1	0.3	0.57	0.61
ENSG00000204574	ABCF1	Q8NE71	19.81	9.04	12.63	16.21	6.34	5.61	15.82	7.84	12.71	16.77	27.37	4.78	13.53	18.82	14.19	23.54	12.58	15.13	20.69	9.26	7.19	18.75	6.41	8	3.48	38.2	4.88	11.8	3.85	10.07	3.41	8.84	5.63	35.27	12.17	13.76	7.37	16.18	13.76	25.23	10.92	21.04	4.44	6.63	4.26	10.61	24.13
ENSG00000204267	TAP2	Q03519	15.48	0.16	0.15	4.87	4.66	0	1.12	3.05	12.92	18.15	4.01	32.86	25.63	6.41	16.6	5.28	22.61	1.96	3.81	9.28	1.11	0	23.82	0.71	7.6	18.04	8.43	0	1.18	3.93	1.55	0.77	8.37	17.86	0.22	9.62	8.83	0.31	0.43	0	18.54	27.44	2.92	1.8	0.09	4.33	19.17
ENSG00000168394	TAP1	Q03518	5.56	4.11	0.04	4.74	3.16	29.76	3.05	8.58	19.23	28.12	0.19	6.86	10.89	7.23	10.81	2.21	19.01	2.2	15.05	2.67	2.98	0	4.44	5.2	4.26	0.77	12.81	2.89	1.51	2.48	2.94	0.13	2.9	11.33	2.79	6.05	3.8	1.52	0.04	0.19	4.88	8.78	6.78	8.39	7.69	1.64	5.92
ENSG00000124574	ABCC10	Q5T3U5	11.59	6.13	8.61	18.47	8.4	8.78	11.63	7.79	9.33	8.31	12.36	4.95	2.04	15.03	14.58	7	15.9	10.76	8.59	5	20.24	10.51	12.11	9.95	11.46	10.12	10.73	9.96	10.07	6.28	12.88	5.69	7.51	3.65	2.25	6.77	9.03	17.28	14.3	10.41	8.64	8.68	7.73	10.68	8.65	11.73	12.25
ENSG00000064687	ABCA7	Q8IZY2	9.56	9.37	2.15	5.86	3.79	9.95	1.3	1.25	0.66	1.18	6.5	3.65	15.47	6.76	9.57	0.62	13.37	3.73	14.97	33.69	5.38	5.01	52.28	2.47	2.94	15.19	9.34	1.61	2.07	5	2.91	1.15	4.42	5.11	1.22	10.84	3.9	16.51	1.7	4.33	12.79	2.71	0.99	6.57	6.77	4.32	1.23
ENSG00000119688	ABCD4	O14678	2.44	2.95	8.02	5.85	2.99	9.47	3.6	4.63	5.4	5.95	5.46	12.23	3.37	7.22	8.11	3.06	3.74	3.48	2.14	2.91	3.55	2.32	4.07	1.77	8.15	3.95	1.42	3.88	3.65	6.56	3.73	3.01	5.57	8.93	11.12	4.61	6.77	7.09	4.51	7.88	5.9	4.29	4.67	11.72	1.22	8.23	3.65
ENSG00000138075	ABCG5	Q9H222	0	0	0.05	0	0	0.12	0	0	0	0	0	0.01	0	0	0	0	0.01	0	0	0.01	6.36	0.05	0	0	0	0	0	0	0	0	0.07	0	0	0	0	0.17	0	0	0.09	0.14	0	0.01	0.02	0	0	0	0
ENSG00000143921	ABCG8	Q9H221	0.01	0.03	0.03	0	0	0.08	0	0	0.01	0	0	0.01	0.02	0	0	0	0	0	0.05	0	6.92	0.04	0.01	0	0	0	0.03	0	0	0.01	0.06	0.02	0	0	0.05	0.02	0.01	0	0.03	0.16	0.03	0	0	0	0	0	0
ENSG00000073734	ABCB11	O95342	0	0.05	0.01	0	0	0	0	0	0	0	0	0	0.01	0	0.02	0	0	0	0	0.07	0	0.01	0	0.02	0.18	0.09	0	0	0	0	0.23	0.03	0.21	0	0	0	0	0	0	0	0	0	0	0	0.37	0.32	0
ENSG00000144452	ABCA12	Q86UK0	0.08	1.59	0.3	0.03	0.06	0.06	0.01	0.04	0.03	0.04	0.02	0.15	0.04	0.19	0.94	0.11	0.01	0.06	0	0.12	0.03	0.04	0.03	28.29	0.01	0.01	0.17	0.23	0.72	0.07	0.01	0.12	0	0.12	0.04	0.06	1.08	0.51	0.14	2.98	0.06	13.92	0.02	9.17	0.03	0.02	0.17
ENSG00000115657	ABCB6	Q9NP58	0.44	24.88	6.79	32.81	9.68	26.79	7.66	7.75	10.9	11.03	35.94	4.95	0.3	41.84	46.26	4.28	13.67	4.53	36.36	21.05	58.34	0	11.79	4.14	16.24	28.58	3.58	7.14	11.38	2.34	0.16	8.1	8.92	12.08	15.68	1.31	5.23	0.71	21.01	19.03	22.03	38.63	16.67	13.58	0.78	6.49	14.85
ENSG00000118777	ABCG2	Q9UNQ0	1.51	47.3	15.4	0.05	0	80.69	1.19	1.49	3.19	4.13	9.04	0.5	0	0.53	14.68	3.3	13.22	2.65	0.58	0.23	9.97	0.66	0.07	5.02	3.84	1.22	0.04	1.28	21.43	5.99	0.15	5.12	0.01	3.06	0.01	32.61	0.09	9.98	0.3	0.7	10.78	0.81	1.02	0.2	0.13	0.03	2.11
ENSG00000164163	ABCE1	P61221	97.54	51.96	86.07	55.96	73.93	81.98	101.02	69.25	131.93	96.86	72.08	90.84	130.6	35.57	64.92	184.12	94.81	70.7	92.41	28.76	53.05	189.89	70.08	76.46	128.65	187.13	95.23	127.62	51.28	185.94	50.41	71.89	121.9	110.65	101.17	90.84	80.6	58.67	127.4	56.52	77.35	91.5	67.2	68.6	62.11	84.06	137.96
ENSG00000160179	ABCG1	P45844	0.02	5.47	4.62	2.12	0.03	0.26	0.11	0.02	0	0	0.12	2.77	1.39	0.78	0.89	0	7.9	0.49	9.13	13.31	0.05	0	0.42	18.36	15.19	0.05	0.1	0.02	25.39	25.27	0.15	1.47	9.57	0.38	0.02	17.58	0.07	2.27	26.3	6.15	3.96	10.14	0.02	5.39	0.64	9.63	0
ENSG00000165029	ABCA1	O95477	0.03	5.1	4.6	0.01	3.45	3.95	4.95	18.13	1.78	2.06	0.7	0.73	5.85	6	0.08	1.62	0.05	0.03	0.86	1.28	13.73	0.03	12.05	1.1	1.82	0.06	14.43	0.47	0.62	4.14	7.01	6.45	1.59	0.11	0.01	0.32	2.77	3.09	0.93	0.23	6.55	0.79	1	0.16	2.76	1.7	5.93
ENSG00000107331	ABCA2	Q9BZC7	7.71	8.54	4.58	17.13	8.35	7.71	8.07	3.14	3.92	1.51	2.38	9.16	0.4	24.92	12.89	0.82	6.08	5.48	0.77	18.04	2.37	11.06	12.9	4.59	2.04	2.02	1.12	4.42	20.08	0.14	18.81	2.46	8.68	12.38	4.55	9.01	2.27	1.62	20.71	21.46	10.86	14.91	5.8	63.13	12.03	9.95	11.26
ENSG00000006071	ABCC8	Q09428	0	1.72	0	1.85	0	0	0	0	0	0	0	0	0	0.35	0	0	0.09	0.15	0	0.14	0	0	0	0	0	0	0	0	0.07	0	0	0.19	0.01	0	0	0	0	0.01	9.05	0.57	0	0	0	0.03	0	0	0
ENSG00000172350	ABCG4	Q9H172	0.13	0.45	0.41	1.79	0	0.03	0.07	0.03	0.23	0.5	0	0.06	0	0.22	0.17	0.23	0.11	0.32	0.34	0.04	0	0	0.49	0.01	0.35	0.06	0.03	0.27	0.07	0.13	0.02	0.84	0.2	0.04	0	0.03	0.02	0	0.23	0.42	0.66	0.07	0.04	0.16	0.01	0.08	0.15
ENSG00000108846	ABCC3	O15438	4.92	69.88	0	0.28	4.59	0.19	8.75	10.31	0.73	0.76	3.5	51.32	0	7.44	12.42	0.97	0	0	1.55	21.71	16.18	0	0.07	4.07	1.2	0.19	0.06	6.66	14.1	0	0.05	0.13	9.4	0.12	0.02	0.2	24.66	26.89	0.14	0.73	19.77	2.35	0.02	2.47	0.02	13.89	0.49
ENSG00000141338	ABCA8	O94911	0	0	4.22	0.02	51.73	0.1	0.07	0.24	0	0	0	0	0	0.01	0.01	0	0	0.64	0	0.16	0.05	0	0	0.01	5.68	0.39	0.02	0.03	0	0	0.06	0.01	0.02	0	0	0	0	0.03	0.38	0.05	0.18	0	0.09	0	0	0.13	1.99
ENSG00000154258	ABCA9	Q8IUA7	0.58	0.8	1.16	1.24	32.35	0.92	0.79	0.5	0.39	0.63	0.6	0.88	0.68	0.35	0.75	0.91	0.6	1.02	0.88	1.63	0.51	1.02	1.79	0.45	4.32	0.97	1.79	0.53	0.44	0.55	1.67	0.7	0.65	2.38	0.43	0.32	0.39	1.9	1.21	0.96	0.94	0.59	0.36	0.55	0.7	2.41	1.89
ENSG00000154262	ABCA6	Q8N139	0	0	0	0	40.98	0	0.01	0.88	0.03	0.14	0.02	0	0.23	0.07	0	0	0	0	0	0.01	0.02	0.05	0.03	0.08	47.68	0.09	0	0	0	0.01	0	0.03	0	0.01	0	0	0.01	11.82	0.06	0	0.14	0	0.01	0	0	10.41	0.03
ENSG00000154263	ABCA10	Q8WWZ4	0	0	0.08	0	0.08	0	0.12	0.12	0	0.08	0	0	0	0.04	0.09	0.3	0	0	0	0.37	0	0	0	0.16	1.15	0	0	0	0	0	0.18	0	0.26	0	0	0	0	1.08	0	0.05	0	0	0.15	0	0	0	0
ENSG00000154265	ABCA5	Q8WWZ7	4.44	2.16	1.86	2.65	4.36	0.61	4.38	4.59	4.93	7.65	0.61	1.63	0.07	2.6	6.57	5.73	0.13	3.16	0	3.73	2.42	0.05	2.76	3.76	9.69	0.03	1.41	0.42	3.35	2.59	0.06	1.86	3.18	0.37	0.12	0.34	0.78	6.69	11.86	1.71	19.73	6.37	4.17	8.19	2.17	7.02	5.94
ENSG00000004846	ABCB5	Q2M3G0	0.14	0.07	0.09	0.09	0.08	0.12	0.02	0.01	0.01	0.07	0.08	0.05	0.07	0.21	0.22	0.11	0.14	0	0.36	0.16	0.05	5.29	6.43	0	0.02	0.06	1.06	0.13	0.05	0.05	0.22	0.03	0.04	0.02	0.02	0.02	0.02	0.09	0.08	0.09	0.27	0.07	37.08	0.06	0.17	0	0.21
ENSG00000179869	ABCA13		0.03	0	0.27	0.03	0.24	0.01	0.19	0.57	0.02	0.2	0	0.01	0.04	1.3	0.34	0.02	5.38	0.03	0	0.05	0	0.01	0.03	0.11	0.02	0.05	0.08	1.99	0.02	0.02	0.01	0.07	1.28	0.16	0	0	0.25	0.04	0.56	0.05	0	0.33	0.03	0.07	0.07	0	0.41
ENSG00000005471	ABCB4	P21439	0.01	0.12	3.18	0	0.03	0.02	0.14	1.9	0.04	0.06	0	0.03	1.55	0.06	0.17	0.02	0	0.61	0.42	0.02	2.84	0.05	0.01	0.32	0.05	0.09	0.17	0	0.13	0.03	0.01	0.46	0.04	0.01	0.4	0.03	0.02	0.08	0.3	14.28	0.05	0.51	2.02	0.34	0.59	0.04	0.26
ENSG00000085563	ABCB1	P08183	0	0.06	3.81	0	0	0.1	0.14	3.64	0.04	0.01	56.72	0.01	0.01	0.03	0.04	0.04	0	19.08	34.45	2.98	13.01	0	0.06	0.01	2.72	0.11	0.03	0.23	0	0.01	0.1	1.24	0	0.01	0.01	0.04	19.2	0.18	1.18	85.96	0.03	0.01	0.11	0.01	0	0.53	0
ENSG00000001626	CFTR	P13569	0	0.43	0.19	0.01	0.01	0.06	0	0	0.02	0.01	26.27	0.08	0.01	2.97	0.04	0.01	0.49	0.02	0	0.12	0.02	0	0.02	0	0	0	0.06	0	0.03	98.2	0.13	2.12	0	0.04	0	0.42	0.01	0	0.06	0.12	0.71	0.09	0	0.17	0	0	0.01
ENSG00000197150	ABCB8	Q9NUT2	22.94	36.66	10.15	30.05	6.43	19.61	11.48	11.28	19.56	21.59	13.49	37.56	9.85	16.67	24	9.06	16.04	15.13	9.79	10.81	13.41	6.74	22.93	15.04	17.75	51.7	13.16	13.32	44.75	26.04	10.04	6.93	42.29	13.91	6.36	33.95	10.67	8.93	11.58	20.88	15.47	30.42	10.29	15.09	7.38	10.86	19.26
ENSG00000033050	ABCF2	Q9UG63	67.79	95	45.31	127.19	48.7	46.03	82.55	58.03	87.06	84.61	73.29	49.26	88.77	73.97	52.93	106.42	54.1	74.84	54.07	39.94	36.77	106.57	54.79	58.04	79.68	140.39	37.42	83.41	113.34	119.89	62.67	83.4	98.28	70.11	62.69	83	45.61	46.2	64.74	69.94	105.17	61.22	44.59	35.25	42.8	71.82	64.33
ENSG00000069431	ABCC9	O60706	1.04	0.4	11.73	0.38	8.22	0.51	5.67	12.47	6.64	3.51	19.87	1.14	0.55	1.56	0.4	7.07	0.42	0.23	0.62	0.69	0.3	0.56	0.75	0.22	0.09	0.46	1.29	0.42	1.41	0.33	0.35	1.86	0.76	0.68	0.48	0.37	0.12	1.4	0.68	2.11	0.58	0.57	0.22	1.56	0.28	0.51	27.05
ENSG00000173208	ABCD2	Q9UBJ2	0	0.03	0.17	0.04	0.36	0	0	0.06	0.03	0.1	0.01	0.01	0.03	0.01	0.02	0	15.7	0.06	0.14	0	0	0.2	0.04	0	0	0	20.89	0.09	0	0.25	0	0.01	0.1	0.15	0.01	1.21	0	0.04	0.03	18.52	0.03	0.01	0.05	0	0.3	0.02	0.02
ENSG00000150967	ABCB9	Q9NP78	4.2	7.85	4.7	4.25	2.8	2.24	2.54	3.41	4.49	3.41	3.11	4.61	3.85	3.23	3.87	2.04	1.08	6.42	20.58	4.77	4.05	0.88	7.9	1.93	4.98	4.18	2.83	2.32	8.1	1.4	1.44	1.56	7.83	5.89	1.33	3.47	1.96	2.48	6	1.72	1.6	8.34	8.43	11.77	1.08	2.11	3.61
ENSG00000198691	ABCA4	P78363	0.31	0	0.16	0.01	0.05	2.89	0.14	0.2	0.02	0.15	0.09	0	0	6.27	0.61	0.09	0.01	0.02	0.44	1.45	0.54	0	0	0.01	0.53	0.01	0.11	0.04	0.68	0.3	0.02	1.22	0.04	0.14	0.23	0.15	0.23	0.29	0.02	0.03	0.69	1.93	0.11	0.25	0	0.14	0.18
ENSG00000117528	ABCD3	P28288	72.05	34.38	38.1	34.14	22.02	54.84	35.68	26.28	43.94	50.66	98.36	22.34	36.44	50.08	52.3	63.67	38.11	35.37	51.74	37.49	71.04	41.1	15.17	21.72	24.47	23.48	21.43	41.13	8.86	70.41	17.2	44.49	49.7	44.46	77.37	13.75	35.39	99.23	34.23	50.46	77.33	57.33	43.06	26.5	28.59	24.04	34.63
ENSG00000135776	ABCB10	Q9NRK6	21.89	13.21	11.8	9.15	11.93	50	19.11	13.74	18.65	17.58	12.5	16.5	19.7	19	18.78	19.44	17.44	29.97	26.99	8.76	13.21	80.88	14.24	11.33	18.21	58.29	43.94	17.32	6.05	21.02	36.69	16	11.44	21.48	22.82	20.28	12.25	12.82	10.41	14.18	18.74	14.62	21.75	14.13	23.63	13.88	21.36
ENSG00000167972	ABCA3	Q99758	0.61	19.44	4.06	30.63	0.06	0.3	4.97	1.14	2.2	2.35	2.52	3.03	0.19	7.9	0.55	0.8	32.07	11.85	2.31	1.73	0.4	0.35	3.22	0.43	26.87	21.35	0.07	0.16	22.37	0.12	1.57	4.46	9.7	4.96	0.68	2.67	14.23	0.56	54.01	35.01	4.45	17.53	0.48	71.72	1.4	7.59	0.22
ENSG00000103222	ABCC1	P33527	4.9	52.72	0.33	14.07	5.53	2.99	14.59	16.81	13.57	14.6	7.72	36.79	11.61	84.16	13.94	10.56	26.48	5	17.91	22.84	23.48	5.86	43.6	8.01	13.52	18.32	5.83	3.81	8.54	10.59	4.28	9.2	7.99	41.64	8.29	5.52	4.11	15.83	9.77	14.47	23.12	17.47	4.61	7.64	2.6	1.35	0.93
ENSG00000091262	ABCC6	O95255	0.04	1.33	0.86	0.04	0.65	1.09	0.07	0.44	0.84	1.45	3.78	1.96	0.06	0.86	0.17	0.64	0.06	0.78	1.78	0.21	38.9	0.07	0.36	0.14	0.11	0.11	0.07	0.25	0.21	0.06	0.98	0.41	0.08	0.13	0.08	0.02	1.7	0.14	0.23	1.11	0.18	0.63	0.14	6.47	2.88	0	0.07
ENSG00000140798	ABCC12	Q96J65	0	0	0	0	0.04	0	0	0	0	0	0	0	0	0	0	0	0	0	0	0	0	0	0	0	0	0	0	0	0	0	0	0	0	0	0	0.33	0.03	0	0	0	0	0	0	0.82	0	0	0
ENSG00000121270	ABCC11	Q96J66	0.06	0.18	0.05	0.06	0	0.45	0	0	0.01	0	0	0.22	0	0.12	0.02	0	0	0.04	0.44	0.19	0.42	0	0.01	0.13	0	0.09	0.01	0	0.02	0.13	0	0	0.18	0.06	0	0.14	0	0.32	0.15	0.15	0	12.21	0.12	64.48	0	0.03	0.09
ENSG00000114770	ABCC5	O15440	18.05	10.19	24.98	28.04	19.73	37.64	13.84	10.58	13.62	15.47	14.52	13.7	16	35.47	71.96	18.3	22.68	27.94	42.15	18.86	10.97	11.5	31.04	13.13	14.56	39.69	21.55	20.82	41.64	32.26	10.43	26.12	19.8	25.18	8.25	9.22	39.58	105.38	54.18	28.89	17.89	68.46	21.81	51.85	3.13	16.12	16.55
ENSG00000161204	ABCF3	Q9NUQ8	43.36	27.25	16.76	30.41	18.77	32.12	29.76	31.66	43.33	35.37	42.81	17	21.38	65.36	41.06	23.27	35.55	23.39	23.05	17.55	20.99	23.13	22.17	24.04	28.14	21.47	25.1	27.71	45.53	23.08	11.82	25.71	38.24	26.03	27.24	34.93	19.34	23.62	34.32	17.96	38.74	51.84	25.49	87.94	16.98	27.32	24.6
[truncated: 9 more columns]
